# Supplementary material for: Volatility, correlation and risk spillover effect between freight rates in BCI and BPI markets: Evidence from static and dynamic GARCH-Copula and dynamic CoVaR models
Source: PLoS One. 2025 Jan 16;20(1):e0315167. doi: 10.1371/journal.pone.0315167 (PMC11737719; doi:10.1371/journal.pone.0315167)
Supplement: S1 Data — (XLSX) [file pone.0315167.s001.xlsx]

## Sheet: Sheet1
date	BCIC2	BCIC3	BCIC5	BPIP1A03	BPIP2A03	BPIP3A03
2016-01-04	3.994	6.635	3.19	3555	7636	3129
2016-01-05	3.95	6.633	3.2	3555	7727	3113
2016-01-06	3.694	6.675	3.3	3525	7700	3105
2016-01-07	3.161	6.365	3.17	3393	7445	3074
2016-01-08	2.972	6.267	2.93	3270	7148	2995
2016-01-11	2.867	6.075	2.89	3140	6959	2916
2016-01-12	2.578	5.688	2.86	3045	6786	2892
2016-01-13	2.472	5.625	2.95	2960	6538	2848
2016-01-14	2.456	5.57	2.92	2860	6373	2781
2016-01-15	2.389	5.536	2.92	2809	6258	2734
2016-01-18	2.367	5.49	2.96	2754	6155	2693
2016-01-19	2.322	5.38	2.93	2715	6055	2642
2016-01-20	2.3	5.353	2.91	2613	5923	2587
2016-01-21	2.689	5.35	2.91	2465	5759	2492
2016-01-22	2.778	5.412	3.04	2345	5609	2399
2016-01-25	2.811	5.483	3.11	2275	5527	2285
2016-01-26	2.8	5.488	3.02	2059	5425	2204
2016-01-27	2.789	5.455	3.01	1923	5375	2118
2016-01-28	2.767	5.325	3.01	1768	5288	2050
2016-01-29	2.761	5.365	3.08	1652	5258	2008
2016-02-01	2.756	5.415	3.09	1544	5244	1979
2016-02-02	2.817	5.473	3.01	1486	5350	1938
2016-02-03	2.828	5.564	2.88	1426	5450	1959
2016-02-04	2.856	5.734	2.87	1426	5540	2025
2016-02-05	2.844	5.786	2.85	1451	5604	2113
2016-02-08	2.833	5.765	2.84	1481	5629	2169
2016-02-09	2.833	5.755	2.85	1397	5650	2208
2016-02-10	2.839	5.76	2.86	1390	5767	2223
2016-02-11	2.822	5.727	2.85	1520	5913	2283
2016-02-12	2.781	5.693	2.84	1599	6071	2414
2016-02-15	2.776	5.686	2.91	1677	6196	2523
2016-02-16	2.839	5.823	3.08	1814	6283	2677
2016-02-17	2.817	5.807	3.07	1952	6363	2807
2016-02-18	2.817	5.787	3.06	1943	6348	2874
2016-02-19	2.75	5.762	3.06	1931	6229	2884
2016-02-22	2.711	5.752	2.97	1940	6081	2892
2016-02-23	2.689	5.721	2.92	1918	5931	2926
2016-02-24	2.778	5.686	2.87	1920	5875	2987
2016-02-25	2.789	5.682	2.87	1924	5815	3045
2016-02-26	2.811	5.586	2.86	1950	5858	3133
2016-02-29	2.789	5.549	2.89	1959	5881	3182
2016-03-01	2.783	5.505	2.94	1955	5910	3254
2016-03-02	2.772	5.45	3	1973	5950	3387
2016-03-03	2.756	5.38	2.97	2068	6038	3533
2016-03-04	2.739	5.349	2.95	2195	6138	3673
2016-03-07	2.706	5.359	2.94	2273	6242	3833
2016-03-08	2.756	5.491	3.02	2550	6448	4143
2016-03-09	2.817	5.527	2.99	2873	6608	4437
2016-03-10	2.811	5.555	2.96	3150	6708	4628
2016-03-11	2.844	5.593	2.93	3300	6767	4762
2016-03-14	3.078	5.629	2.94	3373	6773	4807
2016-03-15	3.111	5.689	2.95	3368	6767	4804
2016-03-16	3.058	5.686	2.95	3345	6700	4695
2016-03-17	3.041	5.673	3.07	3359	6633	4520
2016-03-18	3.056	5.782	3.33	3368	6598	4420
2016-03-21	3.133	5.85	3.26	3378	6526	4332
2016-03-22	3.144	5.805	3.08	3373	6488	4247
2016-03-23	3.2	5.818	3.03	3445	6614	4169
2016-03-24	3.261	5.835	3.02	3595	6814	4059
2016-03-29	3.267	5.795	3.06	3745	6958	3927
2016-03-30	3.278	5.795	3.08	3982	7171	3850
2016-03-31	3.356	6.059	3.23	4173	7488	3897
2016-04-01	3.478	6.345	3.33	4477	8150	3983
2016-04-04	3.622	6.577	3.52	4795	8579	4102
2016-04-05	3.689	6.695	3.61	5118	9088	4287
2016-04-06	3.689	6.732	3.51	5505	9275	4403
2016-04-07	3.767	6.9	3.78	5686	9271	4457
2016-04-08	3.95	7.359	3.87	6123	9283	4512
2016-04-11	4.1	7.536	3.92	6341	9369	4537
2016-04-12	4.128	7.514	3.76	6509	9535	4563
2016-04-13	4.128	7.485	3.74	6700	9686	4611
2016-04-14	4.367	8	4	7027	9950	4698
2016-04-15	4.683	8.532	4.27	7450	10313	4782
2016-04-18	4.833	9.282	4.32	7600	10506	4826
2016-04-19	4.889	9.245	4.41	7700	10556	4890
2016-04-20	4.822	8.952	4.16	7700	10523	4927
2016-04-21	4.806	8.641	4.07	7614	10421	4997
2016-04-22	4.906	9	4.51	7509	10267	5039
2016-04-25	4.878	8.964	4.44	7327	10100	5095
2016-04-26	4.978	9.123	4.44	7191	9958	5107
2016-04-27	5.161	9.023	4.37	6936	9723	5156
2016-04-28	5.083	8.877	4.21	6600	9454	5142
2016-04-29	4.978	8.759	4.17	6341	9241	5075
2016-05-03	4.85	8.605	4.1	5941	8923	4941
2016-05-04	4.728	8.314	3.94	5691	8725	4816
2016-05-05	4.667	8.195	3.79	5480	8577	4735
2016-05-06	4.613	8.089	3.73	5281	8377	4638
2016-05-09	4.494	7.909	3.6	5148	8333	4607
2016-05-10	4.344	7.491	3.47	5114	8302	4583
2016-05-11	4.206	7.391	3.51	5109	8351	4598
2016-05-12	4.206	7.473	3.56	5150	8417	4693
2016-05-13	4.3	7.905	3.76	5280	8505	4710
2016-05-16	4.433	8.085	4.04	5283	8509	4764
2016-05-17	4.711	8.63	4.63	5323	8587	4810
2016-05-18	4.65	8.459	4.36	5439	8644	4829
2016-05-19	4.506	8.164	4.25	5482	8708	4882
2016-05-20	4.572	8.045	4.17	5455	8688	4844
2016-05-23	4.544	7.964	4.23	5473	8610	4808
2016-05-24	4.472	7.909	4.15	5436	8581	4773
2016-05-25	4.306	7.836	4.05	5295	8443	4700
2016-05-26	4.239	8	4.06	5173	8346	4595
2016-05-27	4.261	8.214	4.29	5127	8333	4523
2016-05-31	4.239	8.377	4.3	5036	8265	4442
2016-06-01	4.272	8.464	4.31	4950	8240	4378
2016-06-02	4.256	8.518	4.28	4832	8227	4245
2016-06-03	4.45	9.073	4.35	4718	8198	4070
2016-06-06	4.444	9.145	4.36	4659	8179	3974
2016-06-07	4.439	9.132	4.35	4641	8192	3913
2016-06-08	4.472	9.127	4.85	4614	8213	3864
2016-06-09	4.433	9.155	4.95	4591	8399	3798
2016-06-10	4.444	9.259	4.92	4518	8507	3760
2016-06-13	4.439	9.264	4.98	4464	8533	3751
2016-06-14	4.439	9.264	4.96	4445	8569	3759
2016-06-15	4.417	9.255	4.83	4415	8652	3794
2016-06-16	4.4	9.182	4.72	4345	8665	3833
2016-06-17	4.239	8.791	4.6	4314	8673	3889
2016-06-20	4.183	8.727	4.42	4309	8682	3898
2016-06-21	4.139	8.755	4.31	4316	8656	3970
2016-06-22	4.139	8.991	4.33	4355	8683	4167
2016-06-23	4.183	9.268	4.34	4465	8722	4428
2016-06-24	4.194	9.323	4.34	4611	8902	4603
2016-06-27	4.206	9.345	4.37	4736	9068	4810
2016-06-28	4.261	9.373	4.48	4914	9217	5015
2016-06-29	4.367	9.368	4.51	5080	9383	5153
2016-06-30	4.828	9.482	4.59	5382	9763	5305
2016-07-01	4.9	9.668	4.69	5655	10171	5500
2016-07-04	4.928	9.709	4.78	5845	10423	5598
2016-07-05	4.906	9.636	4.66	6168	10718	5726
2016-07-06	4.867	9.491	4.63	6455	10911	5822
2016-07-07	4.856	9.432	4.55	6830	11188	5901
2016-07-08	4.839	9.327	4.58	7025	11283	5963
2016-07-11	4.822	9.205	4.55	7127	11346	6013
2016-07-12	4.783	9.186	4.55	7302	11382	6110
2016-07-13	4.739	9.376	4.56	7423	11431	6233
2016-07-14	4.789	9.423	4.55	7659	11623	6480
2016-07-15	4.783	9.332	4.56	7855	11729	6789
2016-07-18	4.761	9.282	4.56	7948	11800	6941
2016-07-19	4.722	9.209	4.45	8027	11820	6997
2016-07-20	4.633	9.036	4.2	7939	11758	6938
2016-07-21	4.472	8.882	4.08	7668	11450	6852
2016-07-22	4.428	8.864	4.09	7377	11168	6736
2016-07-25	4.372	8.786	4.1	7114	10946	6570
2016-07-26	4.283	8.727	4.02	6900	10708	6360
2016-07-27	4.194	8.727	3.95	6473	10379	6120
2016-07-28	4.133	8.677	3.91	6059	10008	5881
2016-07-29	4.094	8.609	3.93	5686	9766	5660
2016-08-01	4.067	8.618	3.88	5491	9588	5464
2016-08-02	4.05	8.686	3.84	5323	9450	5337
2016-08-03	4.011	8.855	3.83	5173	9363	5266
2016-08-04	4	8.923	3.85	5044	9321	5198
2016-08-05	4	9.005	3.96	5032	9333	5168
2016-08-08	4.022	9.018	4.03	4977	9392	5123
2016-08-09	3.989	8.991	4.06	4986	9517	5113
2016-08-10	3.994	9.018	4.27	5114	9854	5181
2016-08-11	4.011	9.155	4.46	5445	10296	5275
2016-08-12	4.111	9.382	4.73	5668	10525	5323
2016-08-15	4.15	9.482	4.82	5750	10685	5363
2016-08-16	4.156	9.423	4.79	5873	10746	5420
2016-08-17	4.106	9.255	4.46	5945	10738	5502
2016-08-18	4.078	9.023	4.35	6014	10703	5512
2016-08-19	4.056	8.982	4.32	5993	10682	5525
2016-08-22	4.05	8.991	4.37	5914	10596	5505
2016-08-23	4.05	9.105	4.43	5836	10521	5457
2016-08-24	4.128	9.3	4.51	5736	10450	5402
2016-08-25	4.278	9.732	4.75	5627	10394	5365
2016-08-26	4.728	9.795	4.78	5364	10288	5343
2016-08-30	4.722	9.632	4.67	5159	10171	5253
2016-08-31	4.733	9.645	4.6	4973	10033	5158
2016-09-01	4.728	9.836	4.63	4886	9933	5105
2016-09-02	4.878	10.055	4.81	4793	9825	5044
2016-09-05	4.972	10.1	4.83	4732	9758	5040
2016-09-06	5.111	10.486	5.18	4686	9756	5155
2016-09-07	5.361	11.091	5.46	4632	9808	5361
2016-09-08	5.511	11.468	5.66	4605	9883	5522
2016-09-09	5.683	11.714	5.83	4600	9917	5590
2016-09-12	5.689	11.718	5.86	4582	9942	5610
2016-09-13	5.678	11.614	5.71	4541	9899	5594
2016-09-14	5.467	11.25	5.07	4475	9856	5499
2016-09-15	5.478	11.235	5.24	4441	9829	5441
2016-09-16	5.806	12.025	5.8	4464	9854	5427
2016-09-19	6.028	12.295	6.21	4527	9896	5430
2016-09-20	6.3	12.445	6.1	4618	9950	5500
2016-09-21	6.717	12.568	6.27	4764	10125	5700
2016-09-22	7.078	12.782	6.46	5041	10429	5914
2016-09-23	7.111	12.75	6.4	5250	10704	6135
2016-09-26	7.011	12.659	6.14	5468	10842	6283
2016-09-27	7.05	12.545	6.19	5586	10979	6347
2016-09-28	6.961	12.35	5.86	5614	11004	6327
2016-09-29	6.828	12.036	5.56	5505	10933	6227
2016-09-30	6.694	11.955	5.45	5345	10783	6078
2016-10-03	6.622	11.927	5.54	5259	10638	5932
2016-10-04	6.639	11.918	5.6	5182	10548	5841
2016-10-05	6.711	12.141	5.65	5100	10523	5769
2016-10-06	7.322	12.591	6.22	5114	10604	5824
2016-10-07	7.456	12.632	6.19	5214	10757	5956
2016-10-10	7.522	12.586	6.18	5409	10842	6052
2016-10-11	7.589	12.616	6.29	5636	10939	6217
2016-10-12	7.383	12.409	6.1	5868	11103	6387
2016-10-13	7.211	12.127	5.93	6350	11273	6559
2016-10-14	7.178	12.159	6.04	6727	11492	6825
2016-10-17	7.167	12.145	6.01	6945	11608	7073
2016-10-18	7.022	11.832	5.91	7191	11783	7293
2016-10-19	6.811	11.382	5.7	7532	11979	7462
2016-10-20	6.233	11.032	5.19	7809	12135	7564
2016-10-21	6.128	10.814	5.17	8009	12218	7600
2016-10-24	5.91	10.392	5.12	8168	12242	7645
2016-10-25	5.705	9.988	4.94	8268	12261	7603
2016-10-26	5.64	9.883	4.74	8418	12258	7404
2016-10-27	5.6	9.942	4.66	8495	12179	7293
2016-10-28	5.81	11.021	4.98	8455	12014	7232
2016-10-31	5.955	11.225	5.45	8436	11871	7145
2016-11-01	5.81	10.738	5.01	8364	11704	7050
2016-11-02	5.815	10.629	5	8334	11550	6904
2016-11-03	6.05	10.913	5.44	8382	11528	6891
2016-11-04	6.14	11.113	5.5	8368	11504	6893
2016-11-07	6.32	11.071	5.5	8395	11483	6946
2016-11-08	6.67	11.296	5.9	8655	11548	7050
2016-11-09	7.095	11.8	5.97	9064	11740	7150
2016-11-10	7.355	12	5.83	9686	11896	7246
2016-11-11	8.08	13.083	6.4	10705	12354	7412
2016-11-14	8.33	13.042	6.26	11345	12888	7602
2016-11-15	8.515	12.542	5.97	12845	14268	7852
2016-11-16	9.075	12.817	6.58	14127	15492	8148
2016-11-17	9.5	13.271	7.29	15157	16531	8433
2016-11-18	9.56	13.339	7.16	15498	16865	8567
2016-11-21	9.43	13.102	6.91	15477	16879	8533
2016-11-22	9.33	12.933	7.02	15359	16775	8526
2016-11-23	9.155	12.871	6.93	15462	16631	8460
2016-11-24	8.98	12.725	6.56	15471	16528	8389
2016-11-25	8.38	12.738	6.48	15650	16514	8305
2016-11-28	8.185	12.825	6.49	15805	16588	8397
2016-11-29	8.28	13.154	6.63	16077	16865	8460
2016-11-30	8.215	13.038	6.26	16686	17244	8594
2016-12-01	8.21	12.933	6.08	16909	17546	8643
2016-12-02	8.16	12.892	6.11	17227	17758	8668
2016-12-05	8.135	12.8	6.25	17764	18142	8658
2016-12-06	8	12.621	6.21	18118	18392	8687
2016-12-07	7.715	12.167	5.95	18295	18375	8637
2016-12-08	7.305	11.492	5.4	18168	18104	8535
2016-12-09	6.935	10.538	5.26	17486	17869	8327
2016-12-12	6.69	10.292	5.2	16982	17453	8116
2016-12-13	6.62	10.396	5.18	16368	16817	7830
2016-12-14	6.195	10.392	5.08	15255	15867	7362
2016-12-15	5.94	10.425	4.97	13809	14979	6824
2016-12-16	5.995	10.792	5	12008	14079	6440
2016-12-19	6.045	10.963	4.99	10482	13267	6220
2016-12-20	6.14	11.138	4.99	9472	12691	6031
2016-12-21	6.63	11.525	5.07	8282	11972	5825
2016-12-22	6.865	12.246	5.1	7622	11638	5658
2016-12-23	7.21	12.968	5.41	7459	11553	5541
2017-01-03	7.43	13.213	6.15	6948	11261	5069
2017-01-04	7.745	13.496	6.29	7032	11344	4944
2017-01-05	7.925	13.958	6.37	7527	11858	4936
2017-01-06	7.755	13.596	6.05	8410	12635	5040
2017-01-09	7.695	13.183	5.95	8965	13008	5197
2017-01-10	7.415	12.696	5.69	9673	13435	5466
2017-01-11	7.12	12.033	5.37	10305	13898	5738
2017-01-12	6.905	11.929	5.48	10531	14031	5888
2017-01-13	7.2	12.45	5.55	10620	14066	5888
2017-01-16	7.395	12.892	5.9	10639	14003	5854
2017-01-17	7.5	13.275	5.79	10382	13740	5755
2017-01-18	7.935	14.067	5.87	10083	13498	5673
2017-01-19	8.085	13.983	5.75	9868	13265	5593
2017-01-20	7.97	13.638	5.69	9760	13110	5539
2017-01-23	7.895	13.408	5.6	9675	13027	5475
2017-01-24	7.65	12.879	5.39	9641	13050	5541
2017-01-25	7.475	12.446	5.19	9637	13193	5625
2017-01-26	7.305	12.163	5.03	9592	13225	5666
2017-01-27	6.85	11.991	5.01	9487	13181	5673
2017-01-30	6.725	11.927	5.01	9423	13104	5671
2017-01-31	6.685	11.988	5	9120	13090	5606
2017-02-01	6.63	12	4.95	8695	12978	5600
2017-02-02	6.37	11.588	4.9	8438	12969	5659
2017-02-03	6.03	11.054	4.84	8214	12952	5734
2017-02-06	5.85	10.863	4.72	8100	12945	5837
2017-02-07	5.53	10.554	4.49	8093	12926	6079
2017-02-08	5.335	10.083	4.43	8084	12914	6202
2017-02-09	5.34	10.725	4.46	8073	12909	6382
2017-02-10	5.325	10.683	4.25	8040	12880	6553
2017-02-13	5.21	10.383	4.05	8000	12823	6645
2017-02-14	5.14	10.358	3.88	7828	12684	6784
2017-02-15	5.09	9.854	4.06	7650	12553	6891
2017-02-16	5.135	9.917	4.33	7432	12381	6968
2017-02-17	5.295	10.371	4.91	7278	12311	7009
2017-02-20	5.38	10.483	5.1	7037	12199	7106
2017-02-21	5.47	10.542	5.3	6913	12076	7261
2017-02-22	5.615	10.775	5.58	6784	12062	7454
2017-02-23	5.845	11.05	6.01	6860	12291	7704
2017-02-24	5.955	11.2	6.01	6980	12593	7905
2017-02-27	5.94	11.25	5.9	7135	12789	8083
2017-02-28	5.715	10.913	5.28	7545	13036	8315
2017-03-01	5.525	10.933	5.42	7974	13495	8824
2017-03-02	5.685	11.421	5.99	8447	13929	9170
2017-03-03	5.82	12.104	6.43	8798	14250	9416
2017-03-06	5.98	12.636	6.47	9245	14573	9696
2017-03-07	6.34	14.058	6.49	9698	14933	9989
2017-03-08	6.435	14.208	6.25	9960	15089	10323
2017-03-09	6.595	14.521	6.35	9900	15056	10390
2017-03-10	6.915	14.842	6.59	9769	14893	10382
2017-03-13	7.095	14.967	6.63	9709	14800	10363
2017-03-14	7.27	15.35	6.55	9370	14585	10259
2017-03-15	7.785	15.963	6.68	8857	14170	10089
2017-03-16	8.075	16.388	6.8	8623	13962	9913
2017-03-17	8.21	16.679	6.93	8305	13823	9714
2017-03-20	8.34	16.7	6.93	8250	13743	9653
2017-03-21	8.34	16.525	6.78	8219	13780	9645
2017-03-22	8.2	16.242	6.59	8343	14035	9807
2017-03-23	8.16	15.85	6.55	9091	14490	10098
2017-03-24	8.42	16.25	7.02	9735	14960	10387
2017-03-27	8.655	16.558	7.14	10215	15314	10602
2017-03-28	8.945	16.767	7.16	11006	15837	10838
2017-03-29	8.99	16.633	6.95	11550	16255	11016
2017-03-30	8.915	16.429	6.79	11850	16474	11087
2017-03-31	8.575	16.258	6.58	12015	16533	11086
2017-04-03	8.345	16.004	6.53	12118	16608	11065
2017-04-04	8.02	15.196	6.36	12065	16669	10992
2017-04-05	7.765	14.404	6.19	11981	16741	10809
2017-04-06	7.65	14.175	6.19	12141	17159	10695
2017-04-07	7.615	14.458	6.16	12608	17962	10700
2017-04-10	7.652	14.588	6.14	13112	18445	10842
2017-04-11	7.76	14.954	6.21	14167	19136	11095
2017-04-12	7.79	15.054	6.24	14717	19697	11430
2017-04-13	7.78	14.961	6.27	14958	20009	11606
2017-04-18	7.675	14.579	6.51	14980	20091	11732
2017-04-19	7.53	14.233	6.25	14815	19930	11769
2017-04-20	6.9	13.833	6.08	14025	19159	11534
2017-04-21	6.485	13.55	5.98	13125	18505	11273
2017-04-24	6.355	13.346	6.13	12175	17750	10998
2017-04-25	6.325	13.392	6.16	11294	17205	10684
2017-04-26	6.355	13.488	6.21	10740	16582	10304
2017-04-27	6.365	13.783	6.15	9981	16023	9883
2017-04-28	6.37	13.829	6.08	9194	15061	9447
2017-05-02	6.255	13.683	5.75	8825	14477	9018
2017-05-03	6.135	13.433	5.51	8335	14082	8600
2017-05-04	6.05	13.25	5.51	7785	13754	8088
2017-05-05	6.005	13.192	5.65	7545	13482	7862
2017-05-08	6.06	13.504	6.08	7410	13335	7712
2017-05-09	6.125	13.683	6.28	7309	13405	7692
2017-05-10	6.115	13.7	6.25	7236	13616	7672
2017-05-11	6.265	14.183	6.22	7042	13734	7645
2017-05-12	6.305	14.458	6.19	6830	13591	7584
2017-05-15	6.165	14.363	5.94	6641	13478	7511
2017-05-16	6.115	14.304	5.88	6400	13214	7384
2017-05-17	5.995	14.158	5.83	6099	12856	7157
2017-05-18	6.065	14.358	6.08	5865	12530	6856
2017-05-19	6.095	14.563	6.15	5680	12259	6652
2017-05-22	6.2	14.825	6.19	5585	12077	6517
2017-05-23	6.16	14.713	6.28	5660	11998	6419
2017-05-24	6.105	14.475	6.08	5680	12005	6373
2017-05-25	6.017	14.23	6.03	5695	12059	6326
2017-05-26	6.02	14.204	6.03	5705	12045	6271
2017-05-30	5.965	14.121	6.03	5731	12034	6174
2017-05-31	5.845	13.983	5.97	5708	11931	6050
2017-06-01	5.695	13.804	5.76	5585	11736	5880
2017-06-02	5.56	13.554	5.59	5425	11577	5716
2017-06-05	5.539	13.42	5.6	5440	11558	5668
2017-06-06	5.545	13.325	5.72	5470	11572	5515
2017-06-07	5.565	13.192	5.7	5585	11571	5416
2017-06-08	5.57	13.075	5.72	5760	11705	5437
2017-06-09	5.74	13.204	5.88	6090	11873	5549
2017-06-12	5.945	13.183	5.88	6355	11970	5750
2017-06-13	5.922	13.055	5.7	6705	12291	6007
2017-06-14	5.72	12.863	5.53	7165	12682	6331
2017-06-15	5.54	12.633	5.31	7540	13105	6571
2017-06-16	5.445	12.471	5.21	7815	13477	6707
2017-06-19	5.375	12.25	5.15	8015	13705	6903
2017-06-20	5.265	11.667	5.1	8330	14114	7170
2017-06-21	5.105	10.988	4.9	8920	14820	7473
2017-06-22	5.06	10.895	4.74	9295	15315	7796
2017-06-23	5.075	11.129	4.66	9560	15691	8025
2017-06-26	5.08	11.346	4.67	9615	15784	8114
2017-06-27	5.19	11.921	4.74	9630	15823	8250
2017-06-28	5.3	12.104	5.3	9555	15793	8286
2017-06-29	5.26	12.063	5.08	9245	15339	8125
2017-06-30	5.125	11.504	5.01	8925	15014	7979
2017-07-03	5.035	11.313	4.83	8710	14668	7884
2017-07-04	4.985	11.071	4.79	8605	14586	7868
2017-07-05	4.845	10.95	4.54	8505	14527	7932
2017-07-06	4.755	10.8	4.4	8470	14459	8089
2017-07-07	4.635	10.796	4.38	8390	14418	8168
2017-07-10	4.605	10.821	4.43	8375	14368	8202
2017-07-11	4.62	11.008	4.62	8500	14405	8277
2017-07-12	4.755	11.792	4.75	8865	14711	8466
2017-07-13	4.82	12.108	5.14	9385	15295	8682
2017-07-14	4.83	12.021	5.13	9885	15575	8838
2017-07-17	4.8	11.896	5.11	10225	15930	8979
2017-07-18	4.87	12.471	5.12	10495	16173	9166
2017-07-19	4.915	12.538	5.23	10865	16486	9250
2017-07-20	4.99	12.783	5.4	11015	16584	9251
2017-07-21	5.145	12.975	5.6	10975	16625	9211
2017-07-24	5.18	13.104	5.73	10905	16519	9109
2017-07-25	5.23	13.254	5.86	10685	16320	8849
2017-07-26	5.255	13.129	5.7	10360	16013	8557
2017-07-27	5.155	12.888	5.35	9970	15477	8141
2017-07-28	5.165	12.879	5.36	9605	15088	7814
2017-07-31	5.225	13.079	5.93	9470	14923	7673
2017-08-01	5.372	13.395	6.31	9425	14977	7775
2017-08-02	5.82	13.7	6.4	9495	15314	7962
2017-08-03	6.11	13.933	6.5	9735	15607	8148
2017-08-04	6.29	13.954	6.3	9830	15768	8218
2017-08-07	6.41	13.954	6.26	9860	15836	8265
2017-08-08	6.495	13.967	6.18	10115	15891	8330
2017-08-09	6.65	14.188	6.19	10390	16127	8507
2017-08-10	6.97	14.571	6.4	10670	16532	8832
2017-08-11	7.315	15.238	6.93	10890	16845	9081
2017-08-14	7.506	15.527	7	11005	17000	9257
2017-08-15	7.622	15.87	6.96	11072	17211	9482
2017-08-16	7.82	16.546	7.2	11280	17432	9666
2017-08-17	8.06	17.204	7.48	11410	17677	9981
2017-08-18	8.12	17.279	7.47	11430	17773	10143
2017-08-21	8.14	17.363	7.4	11460	17818	10211
2017-08-22	8.09	17.142	7.07	11365	17830	10183
2017-08-23	7.825	16.883	6.84	10713	17666	9982
2017-08-24	7.725	16.713	6.86	9965	17193	9620
2017-08-25	7.815	16.921	7.27	9630	16943	9484
2017-08-29	7.815	16.788	7.1	9360	16773	9340
2017-08-30	7.63	16.283	6.9	9120	16568	9185
2017-08-31	7.54	16.204	7.17	9015	16541	9128
2017-09-01	7.489	16.136	7.17	9030	16700	9256
2017-09-04	7.45	16.041	7.11	9195	17091	9543
2017-09-05	7.528	16.3	7.32	9655	17627	9953
2017-09-06	7.706	16.564	7.49	10025	18055	10307
2017-09-07	8.028	16.909	7.73	10365	18391	10688
2017-09-08	8.594	17.132	7.96	10590	18505	10986
2017-09-11	8.633	17.123	7.96	10765	18650	11243
2017-09-12	8.522	16.973	7.79	11055	18909	11700
2017-09-13	8.322	16.823	7.86	11290	19098	12213
2017-09-14	8.25	16.964	8.13	11510	19252	12782
2017-09-15	8.356	17.205	8.15	11635	19336	13129
2017-09-18	8.389	17.468	7.92	11665	19400	13258
2017-09-19	8.622	17.895	7.86	11680	19409	13420
2017-09-20	8.917	18.418	8.23	11605	19344	13437
2017-09-21	9.178	18.868	8.19	11380	19207	13302
2017-09-22	9.544	19.327	8.28	11120	18986	13168
2017-09-25	9.678	19.595	8.13	10945	18782	12991
2017-09-26	9.611	19.455	7.81	10715	18595	12635
2017-09-27	9.344	18.886	7.61	10485	18259	12000
2017-09-28	9.128	18.623	7.56	10080	17830	11230
2017-09-29	8.961	18.255	7.47	9600	17439	10777
2017-10-02	8.75	17.86	7.44	9105	17123	10408
2017-10-03	8.706	17.74	7.41	8840	16873	10246
2017-10-04	8.778	17.865	7.71	9150	17077	10596
2017-10-05	9.156	18.395	8.12	9795	17678	11397
2017-10-06	9.306	18.55	8.11	10475	18295	11948
2017-10-09	9.344	18.48	8.07	10790	18595	12266
2017-10-10	9.411	18.268	7.98	11115	18794	12538
2017-10-11	9.428	17.927	7.98	11705	19016	12821
2017-10-12	9.383	17.541	8.09	12355	19414	13126
2017-10-13	9.4	17.461	8.2	12910	19832	13496
2017-10-16	9.511	17.587	8.76	13145	20175	13730
2017-10-17	9.694	17.783	8.97	13220	20148	13928
2017-10-18	9.889	17.846	8.98	13025	20000	14061
2017-10-19	10.089	17.991	8.61	12820	19959	14245
2017-10-20	10.039	18.105	8.27	12530	19709	14451
2017-10-23	10.061	18.132	8.56	12365	19632	14563
2017-10-24	10.144	18.159	8.47	12160	19562	14311
2017-10-25	10.261	18.041	8.21	11875	19311	13804
2017-10-26	10.3	17.855	8.18	11540	19041	13186
2017-10-27	10.417	17.882	8.14	11210	18750	12682
2017-10-30	10.45	17.855	8.12	11025	18607	12441
2017-10-31	10.483	17.845	8.09	11180	18509	12171
2017-11-01	10.406	17.786	7.85	11585	18609	12008
2017-11-02	10.306	17.8	7.61	12435	18975	11860
2017-11-03	10.272	17.682	7.76	13045	19150	11741
2017-11-06	10.322	17.682	7.76	13375	19236	11584
2017-11-07	10.522	17.909	7.88	13460	19145	11363
2017-11-08	10.85	18.414	8.31	12970	18730	11023
2017-11-09	11.211	19.023	8.28	12510	18285	10575
2017-11-10	11.35	19.109	8.19	12050	17935	10016
2017-11-13	11.411	19.014	8.16	11830	17691	9600
2017-11-14	11.233	18.6	7.79	11550	17386	9185
2017-11-15	11.078	18.25	7.64	11380	17041	8977
2017-11-16	11.033	18.032	7.68	11080	16916	8839
2017-11-17	11.178	18.209	7.96	10910	16773	8819
2017-11-20	11.3	18.359	8.08	10860	16741	8838
2017-11-21	11.372	18.459	8.12	10725	16695	8932
2017-11-22	11.433	18.495	8.35	10806	16730	9029
2017-11-23	11.611	18.564	9.09	10880	16759	9031
2017-11-24	11.688	18.78	9.07	11070	16836	9100
2017-11-27	11.822	19.091	9.32	11165	16814	9159
2017-11-28	12.044	19.568	9.51	11435	16986	9368
2017-11-29	12.256	19.786	9.44	12075	17423	9750
2017-11-30	12.489	19.914	9.81	12975	18052	10209
2017-12-01	13.033	20.891	9.85	13745	18698	10600
2017-12-04	13.211	21.273	9.95	14865	19200	10916
2017-12-05	13.289	21.07	9.74	15075	19347	10920
2017-12-06	13.383	20.936	9.75	14950	19323	10859
2017-12-07	13.472	20.959	9.7	15070	19288	10820
2017-12-08	13.661	21.068	9.66	15525	19506	10919
2017-12-11	13.767	20.959	9.89	16055	19745	11204
2017-12-12	13.833	20.795	9.98	16860	20014	11507
2017-12-13	13.661	20.359	9.93	17790	20394	11583
2017-12-14	11.939	19.709	9.81	17675	20280	11671
2017-12-15	11.75	19.409	9.82	17035	19891	11582
2017-12-18	11.639	18.695	9.76	16565	19500	11439
2017-12-19	11.456	18.105	9.53	15625	19257	11116
2017-12-20	10.939	17.5	8.54	14825	18955	10814
2017-12-21	10.75	17.25	8.43	12725	18407	10374
2017-12-22	10.511	17.023	7	11905	18091	9996
2018-01-02	9.763	16.345	5.86	11406	17480	9515
2018-01-03	9.922	16.464	6.48	11356	17423	9389
2018-01-04	10.378	17.245	6.97	11633	17917	9632
2018-01-05	10.611	17.355	6.89	11883	18390	9905
2018-01-08	10.689	17.364	6.9	12028	18690	10161
2018-01-09	11	17.214	6.6	12028	18737	10255
2018-01-10	10.672	16.755	6.26	11622	18590	10100
2018-01-11	10.25	16.259	5.81	11094	18385	9859
2018-01-12	9.961	15.932	6.06	10850	18218	9647
2018-01-15	9.789	15.705	6.11	10783	18141	9541
2018-01-16	9.372	15.286	6.06	10706	18030	9436
2018-01-17	8.617	14.236	5.74	10633	17880	9338
2018-01-18	8.244	14.105	5.64	10567	17777	9338
2018-01-19	7.978	14.059	5.64	10933	17960	9467
2018-01-22	7.828	14.064	5.78	11250	18150	9742
2018-01-23	7.894	14.332	6.24	11750	18447	10198
2018-01-24	8.1	14.791	6.44	12600	18840	10515
2018-01-25	8.178	14.891	6.74	12972	19105	10671
2018-01-26	8.161	14.941	6.96	13144	19208	10731
2018-01-29	8.139	14.809	7.06	12978	19132	10741
2018-01-30	8.056	14.809	6.96	12489	18765	10518
2018-01-31	7.728	14.505	6.64	12039	18383	10158
2018-02-01	7.606	14.505	6.45	11628	18080	9883
2018-02-02	7.444	14.818	6.26	11489	17848	9696
2018-02-05	7.383	14.905	6.25	11194	17702	9546
2018-02-06	7.506	15.386	6.66	10817	17513	9425
2018-02-07	7.667	15.736	6.69	10500	17298	9266
2018-02-08	7.872	16.195	6.54	10061	17003	9019
2018-02-09	8.2	16.845	6.8	9872	16888	8908
2018-02-12	8.256	16.914	6.81	9756	16770	8818
2018-02-13	8.161	16.864	6.53	9533	16650	8910
2018-02-14	7.95	16.541	6.43	9539	16623	9042
2018-02-15	7.717	16.341	6.42	9783	16795	9245
2018-02-16	7.517	16.185	6.41	10139	16930	9400
2018-02-19	7.472	16.114	6.53	10406	17128	9573
2018-02-20	7.544	16.755	6.79	10956	17420	9957
2018-02-21	7.511	16.768	6.9	11744	17865	10360
2018-02-22	7.467	16.7	7.15	12383	18257	10713
2018-02-23	7.417	16.718	7.15	12900	18718	11085
2018-02-26	7.322	16.564	6.98	13167	18897	11306
2018-02-27	7.161	16.314	6.44	13250	18958	11450
2018-02-28	7.061	16.091	6.41	13144	18917	11478
2018-03-01	7.028	16.041	6.42	12967	18848	11536
2018-03-02	7.044	16.118	6.53	12839	18750	11611
2018-03-05	7.022	16.155	6.53	12817	18715	11710
2018-03-06	6.961	15.995	6.61	13022	18838	12218
2018-03-07	6.811	15.595	6.18	13250	18980	12604
2018-03-08	6.783	15.555	6.35	13589	19203	13162
2018-03-09	6.767	15.45	6.41	13811	19505	13396
2018-03-12	6.65	15.414	6.34	13906	19615	13482
2018-03-13	6.522	15.245	6.13	13817	19640	13504
2018-03-14	6.439	15.173	6.12	13783	19645	13554
2018-03-15	6.233	15.077	6.13	13700	19633	13517
2018-03-16	6.144	14.977	6.11	13594	19670	13554
2018-03-19	6.011	14.782	6.09	13550	19722	13619
2018-03-20	5.883	14.709	5.99	13333	19677	13699
2018-03-21	5.722	14.732	5.95	13078	19597	13763
2018-03-22	5.744	14.718	6.06	12839	19515	13671
2018-03-23	5.761	14.741	6.15	12689	19490	13562
2018-03-26	5.767	14.777	6.36	12561	19405	13369
2018-03-27	5.744	14.641	6.22	12272	19234	13082
2018-03-28	5.622	14.368	5.83	11956	18934	12702
2018-03-29	5.489	14.095	5.76	11681	18728	12380
2018-04-03	5.4	13.668	5.41	11344	18485	11861
2018-04-04	5.283	12.855	5.13	10778	18009	11228
2018-04-05	5.217	12.705	5.11	10339	17499	10629
2018-04-06	5.211	12.709	5.22	10194	17250	10286
2018-04-09	5.233	12.782	5.36	10167	17250	10267
2018-04-10	5.289	12.807	5.93	10200	17330	10290
2018-04-11	5.339	12.9	5.91	10239	17420	10320
2018-04-12	5.4	13.168	6.11	10350	17579	10355
2018-04-13	5.489	13.495	6.39	10458	17813	10423
2018-04-16	5.511	13.755	6.54	10567	17910	10447
2018-04-17	5.689	14.759	6.4	10544	17900	10298
2018-04-18	6.4	16.336	6.94	10344	17750	9926
2018-04-19	7.211	17.914	7.08	10072	17565	9675
2018-04-20	7.667	17.941	7.11	9856	17419	9490
2018-04-23	7.9	18.027	7.25	9767	17343	9418
2018-04-24	8.15	18.118	7.56	9667	17087	9409
2018-04-25	9.083	18.291	7.56	9522	16935	9530
2018-04-26	9.083	18.218	7.53	9489	16810	9954
2018-04-27	9	18.055	7.26	9439	16690	10203
2018-04-30	8.872	17.886	7.02	9417	16644	10315
2018-05-01	8.813	17.767	6.98	9293	16557	10350
2018-05-02	8.85	18.141	7.3	9206	16495	10496
2018-05-03	9.028	18.455	7.68	9028	16430	10583
2018-05-04	9.083	18.423	7.63	8911	16349	10739
2018-05-08	9.272	18.409	8.06	8717	16155	10882
2018-05-09	9.533	18.523	8.49	8572	15984	11059
2018-05-10	9.511	18.418	8.25	8288	15847	11238
2018-05-11	9.678	19.009	8.41	8206	15814	11346
2018-05-14	9.672	19.15	8.39	8089	15735	11385
2018-05-15	9.489	19.059	8.42	7989	15694	11438
2018-05-16	9.072	18.686	7.96	7914	15643	11547
2018-05-17	8.617	17.314	7.34	7869	15642	11669
2018-05-18	8.467	17.277	7.71	7897	15658	11726
2018-05-21	8.417	17.132	7.57	7925	15664	11721
2018-05-22	8.244	16.927	7.45	7933	15585	11688
2018-05-23	8.061	16.627	7.35	7639	15469	11565
2018-05-24	7.65	16.232	7.16	7411	15374	11253
2018-05-25	7.289	16.018	7.02	7278	15292	10990
2018-05-29	7.061	15.882	6.84	7144	15132	10561
2018-05-30	6.844	15.773	6.66	7111	15075	10242
2018-05-31	6.772	16.023	7.21	7272	15285	10181
2018-06-01	7.089	17.732	7.52	7750	15732	10233
2018-06-04	7.211	17.968	7.78	8033	16104	10323
2018-06-05	7.428	18.223	8.19	8448	16530	10487
2018-06-06	8.244	19.523	8.29	8950	17035	10714
2018-06-07	8.678	19.745	8.36	9806	17528	10902
2018-06-08	8.661	19.236	8.08	11278	18120	11075
2018-06-11	8.617	18.777	7.78	11661	18580	11249
2018-06-12	8.594	18.664	7.7	12022	18735	11438
2018-06-13	8.639	18.911	7.63	12133	18854	11635
2018-06-14	8.778	19.65	7.86	11989	19150	11755
2018-06-15	8.828	19.705	8	11700	19250	11818
2018-06-18	8.889	19.705	7.95	11372	19210	11796
2018-06-19	8.806	19.536	7.76	11000	18975	11645
2018-06-20	8.678	19.195	7.53	10522	18618	11294
2018-06-21	8.539	19.5	7.31	9972	18310	10983
2018-06-22	8.411	19.509	7.24	9656	18025	10742
2018-06-25	8.411	19.477	7.21	9494	17857	10570
2018-06-26	8.411	19.423	7.09	9400	17667	10313
2018-06-27	8.361	19.118	6.79	9478	17792	10193
2018-06-28	8.411	19.673	7.04	9611	17874	10181
2018-06-29	8.806	20.764	7.16	9733	17944	10144
2018-07-02	9.139	21.186	7.71	9800	17975	10100
2018-07-03	9.667	21.973	8.05	9872	17920	10022
2018-07-04	10.439	22.482	8.34	9917	17922	9908
2018-07-05	10.811	22.536	8.74	10056	18054	9805
2018-07-06	10.95	22.45	9.06	10222	18235	9721
2018-07-09	10.883	22.195	8.86	10539	18572	9669
2018-07-10	10.439	21.386	8.36	11944	19142	9695
2018-07-11	10.54	21.5	8.66	12939	20205	9755
2018-07-12	11.156	21.768	8.7	13133	20492	9892
2018-07-13	11.444	22.114	8.9	13300	20614	9931
2018-07-16	11.622	22.432	8.95	13356	20614	9917
2018-07-17	11.783	22.595	8.99	13478	20657	9804
2018-07-18	11.5	22.445	8.63	13622	20617	9680
2018-07-19	11.256	22.1	8.5	13923	20644	9616
2018-07-20	11.294	22.255	8.95	14328	20839	9622
2018-07-23	11.367	22.573	9.46	14522	20922	9635
2018-07-24	11.6	22.882	9.94	14800	21129	9618
2018-07-25	11.606	22.982	9.76	15050	21115	9586
2018-07-26	11.3	22.723	9.36	15089	21069	9427
2018-07-27	11.061	22.832	9.34	15211	21193	9344
2018-07-30	11.211	23.418	9.54	15244	21208	9263
2018-07-31	11.478	24.123	9.98	14961	21120	9134
2018-08-01	11.494	24.123	9.94	14461	20835	8963
2018-08-02	11.611	24.077	9.81	13794	20335	8762
2018-08-03	11.689	24.655	10	13039	19920	8569
2018-08-06	11.739	24.76	9.98	12644	19660	8428
2018-08-07	11.644	24.482	9.47	12122	19270	8308
2018-08-08	11.506	24.086	9.29	11722	19090	8303
2018-08-09	11.481	24.23	9.35	11444	18920	8292
2018-08-10	11.417	24.282	9.52	11309	18823	8251
2018-08-13	11.506	24.518	9.69	11261	18785	8323
2018-08-14	11.556	24.655	9.76	11389	18885	8788
2018-08-15	11.513	24.583	9.75	11700	19175	9450
2018-08-16	11.372	24.395	9.49	12261	19525	9902
2018-08-17	11.244	24.232	9.59	12778	19865	10249
2018-08-20	11.133	24.091	9.63	12967	20088	10470
2018-08-21	11.044	23.986	9.86	13219	20268	10777
2018-08-22	10.933	23.682	9.85	13645	20542	10976
2018-08-23	10.661	23.091	9.43	14240	21141	11208
2018-08-24	10.494	22.886	9.34	14505	21479	11326
2018-08-28	10.367	22.745	9.17	14690	21630	11382
2018-08-29	10.206	22.627	9.03	14780	21558	11281
2018-08-30	9.756	22.382	8.67	14385	21244	11048
2018-08-31	9.428	22.136	8.64	13950	20845	10744
2018-09-03	9.272	21.836	8.75	13570	20591	10463
2018-09-04	9.072	21.291	8.53	13172	20370	10365
2018-09-05	8.9	20.941	8.24	13025	20118	10396
2018-09-06	8.889	21.014	8.37	13015	20195	10698
2018-09-07	8.822	21.173	8.54	13030	20186	11031
2018-09-10	8.722	21.127	8.37	13205	20298	11231
2018-09-11	8.517	20.865	7.6	13320	20441	11346
2018-09-12	8.311	20.514	7.49	13085	20327	11484
2018-09-13	7.989	20.336	7.5	12625	20118	11652
2018-09-14	7.75	20.082	7.49	12325	19864	11829
2018-09-17	7.644	19.959	7.49	12050	19741	12054
2018-09-18	7.578	19.995	7.53	12050	19755	12283
2018-09-19	7.589	20.018	7.44	11955	19780	12463
2018-09-20	7.344	20.114	7.29	12390	19921	12692
2018-09-21	7.328	20.164	7.22	12800	20267	12835
2018-09-24	7.367	20.32	7.23	13025	20632	12922
2018-09-25	7.317	20.335	7.21	13480	20995	13043
2018-09-26	7.644	20.42	7.21	14010	21506	13168
2018-09-27	7.844	20.555	7.5	14025	21759	13271
2018-09-28	7.867	20.609	7.9	14060	21862	13306
2018-10-01	7.872	20.668	8.46	14065	21871	13248
2018-10-02	7.906	20.782	9.22	13960	21667	13147
2018-10-03	7.961	20.736	9.24	14075	21585	13176
2018-10-04	7.844	20.623	8.96	14440	21759	13350
2018-10-05	7.663	20.32	8.79	14690	21955	13525
2018-10-08	7.556	20.241	8.67	14950	22098	13714
2018-10-09	7.444	20.215	8.01	14970	22100	13688
2018-10-10	7.428	20.127	8.11	14975	22186	13698
2018-10-11	7.5	20.477	8.61	15225	22464	13638
2018-10-12	7.839	21.055	9.15	15508	22623	13602
2018-10-15	7.933	21.2	9.08	15618	22703	13559
2018-10-16	7.944	21.114	8.71	15918	22902	13513
2018-10-17	7.883	20.805	8.43	16075	22962	13419
2018-10-18	7.944	21.132	8.64	16078	22936	13265
2018-10-19	8.017	21.468	8.67	15948	22786	13123
2018-10-22	8.394	21.818	8.76	15805	22551	12947
2018-10-23	8.633	22.009	8.94	15370	22101	12592
2018-10-24	9.878	21.75	8.58	14893	21626	12168
2018-10-25	9.889	21.414	8.42	14389	21159	11695
2018-10-26	10.7	21.418	8.62	13915	20701	11422
2018-10-29	10.772	21.527	8.85	13575	20415	11241
2018-10-30	10.778	21.605	8.85	13195	20100	11125
2018-10-31	10.667	21.386	8.61	13050	20038	11128
2018-11-01	10.378	21.173	8.56	13005	20033	11269
2018-11-02	10.228	20.9	8.69	13055	20057	11338
2018-11-05	9.989	20.4	8.32	13030	20133	11350
2018-11-06	9.767	19.991	8.3	13010	20134	11269
2018-11-07	9.322	18.927	7.42	12880	20055	10958
2018-11-08	9	17.891	7.06	12910	20037	10539
2018-11-09	8.544	15.909	6.79	13200	20062	10233
2018-11-12	8.406	15.845	6.73	13360	20095	10052
2018-11-13	8	15.25	6.12	13490	20155	9938
2018-11-14	7.45	14.595	5.4	13515	19995	9718
2018-11-15	7.511	14.895	6.09	13460	19814	9459
2018-11-16	7.556	14.973	6.35	13400	19658	9307
2018-11-19	7.578	14.905	6.26	13245	19486	9182
2018-11-20	7.394	14.786	6.09	13010	19368	8925
2018-11-21	7.456	15.182	6.05	12865	19209	8555
2018-11-22	7.494	15.241	6.07	12740	19114	8362
2018-11-23	7.756	15.759	7	12745	19112	8307
2018-11-26	8.128	16.732	7.95	12850	19259	8438
2018-11-27	8.772	18.018	8.91	13120	19518	8758
2018-11-28	8.672	17.864	8.63	13375	19845	9044
2018-11-29	8.372	17.445	8.02	13535	19943	9152
2018-11-30	7.994	15.877	7.51	13610	20025	9169
2018-12-03	7.672	14.918	7.52	13678	20095	9256
2018-12-04	7.833	15.15	8.04	13710	20165	9327
2018-12-05	8.122	15.85	8.26	13655	20123	9362
2018-12-06	8.667	16.045	8.7	13595	20171	9381
2018-12-07	8.933	16.259	9.01	13525	20133	9369
2018-12-10	9.117	16.577	8.99	13460	20077	9340
2018-12-11	9.044	16.636	8.48	13318	19917	9324
2018-12-12	8.806	16.632	8.37	13208	19692	9364
2018-12-13	8.7	16.714	8.52	13253	19797	9668
2018-12-14	8.817	17.2	8.77	13330	20045	9913
2018-12-17	8.817	17.427	8.74	13358	20159	10128
2018-12-18	8.767	17.336	8.62	13320	20164	10276
2018-12-19	8.683	16.7	7.76	13120	20198	10407
2018-12-20	8.561	16.305	6.75	12735	19961	10428
2018-12-21	8.15	16.109	6.01	12135	19468	10391
2018-12-24	8.05	16.091	6.21	11945	19264	10308
2019-01-02	8.228	16.409	6.78	11535	18970	10064
2019-01-03	8.322	16.455	6.63	11150	18723	9894
2019-01-04	8.328	16.691	6.6	10510	18448	9777
2019-01-07	8.428	17.018	6.61	10010	18064	9671
2019-01-08	8.706	17.991	6.71	9330	17473	9581
2019-01-09	8.689	17.814	6.51	8730	16964	9493
2019-01-10	8.506	17.095	6.33	8010	16356	9312
2019-01-11	8.461	17.632	6.35	7578	15924	9156
2019-01-14	8.483	17.55	6.32	7345	15745	8985
2019-01-15	8.322	17.205	5.86	7230	15583	8815
2019-01-16	8.072	16.636	5.86	6995	15302	8540
2019-01-17	8.239	16.905	6.27	6450	15000	8319
2019-01-18	8.517	17.886	6.96	6160	14792	8003
2019-01-21	8.472	17.814	6.73	5875	14555	7698
2019-01-22	8.228	17.091	6.34	5405	14195	7285
2019-01-23	7.811	16.386	6.09	4920	13482	6775
2019-01-24	7.678	16.1	6.06	4255	12895	6117
2019-01-25	7.756	16.318	6.05	3680	12268	5607
2019-01-28	7.5	15.855	5.96	3190	11742	5173
2019-01-29	7.222	15.114	5.61	2880	11364	4867
2019-01-30	6.861	14.295	5.06	2613	11132	4626
2019-01-31	6.556	13.886	4.92	2428	10477	4470
2019-02-01	6.411	13.818	4.86	2343	10380	4370
2019-02-04	6.383	13.835	4.81	2273	10357	4279
2019-02-05	6.378	13.875	4.89	2245	10355	4355
2019-02-06	6.228	13.815	4.88	2198	10341	4405
2019-02-07	6.089	13.495	4.84	2228	10367	4614
2019-02-08	5.983	13.15	4.9	2293	10434	4864
2019-02-11	5.844	13.086	4.92	2318	10484	5033
2019-02-12	5.839	13.141	4.99	2433	10507	5298
2019-02-13	5.806	13.218	5.16	2438	10545	5553
2019-02-14	5.822	13.386	5.41	2433	10584	5740
2019-02-15	5.839	13.268	5.5	2463	10632	5813
2019-02-18	5.828	13.173	5.57	2448	10648	5918
2019-02-19	5.717	12.991	5.25	2433	10688	6136
2019-02-20	5.644	12.709	5	2483	10747	6282
2019-02-21	5.667	12.75	5.07	2553	10814	6377
2019-02-22	5.628	12.782	5.03	2658	10927	6423
2019-02-25	5.567	12.755	5.03	2878	11132	6554
2019-02-26	5.556	12.786	5.06	3145	11398	6860
2019-02-27	5.506	12.595	4.99	3500	11761	7281
2019-02-28	5.4	12.486	4.87	4160	12226	7922
2019-03-01	5.044	12.445	4.84	4700	12639	8417
2019-03-04	4.922	12.395	4.82	5235	12898	8685
2019-03-05	4.744	12.173	4.72	5493	13085	8868
2019-03-06	4.689	11.977	4.68	5690	13230	8922
2019-03-07	4.644	11.668	4.7	5535	13189	8698
2019-03-08	4.656	11.605	4.87	5150	12877	8409
2019-03-11	4.656	11.605	5.13	4860	12595	8146
2019-03-12	4.672	11.623	5.21	4565	12377	7848
2019-03-13	4.694	11.686	5.45	4430	12189	7652
2019-03-14	4.778	11.859	5.94	4585	12427	7762
2019-03-15	4.856	11.955	6.2	5115	12923	8021
2019-03-18	4.806	11.959	5.83	5380	13194	8128
2019-03-19	4.711	11.782	5.74	5560	13451	8153
2019-03-20	4.694	11.755	5.62	6135	13959	8227
2019-03-21	4.633	11.709	5	7025	14501	8216
2019-03-22	4.55	11.636	4.91	7401	14805	8128
2019-03-25	4.494	11.636	4.86	7705	14960	7979
2019-03-26	4.389	11.614	4.69	8095	15238	7841
2019-03-27	4.361	11.9	4.7	8205	15432	7650
2019-03-28	4.333	11.945	4.71	9045	15764	7460
2019-03-29	4.294	11.964	4.68	9495	15918	7322
2019-04-01	4.283	12.018	4.56	9620	16029	7310
2019-04-02	4.25	12.1	4.39	9760	16177	7340
2019-04-03	4.261	12.455	4.41	9835	16409	7271
2019-04-04	4.356	12.618	4.53	9840	16483	7116
2019-04-05	4.4	12.823	4.53	9755	16355	7021
2019-04-08	4.478	12.859	4.61	9625	16209	6896
2019-04-09	4.583	13.064	4.79	9430	16024	6785
2019-04-10	4.656	13.055	4.91	9310	15895	6694
2019-04-11	4.656	12.835	4.94	9245	15909	6632
2019-04-12	4.578	12.709	5.02	9245	15986	6636
2019-04-15	4.589	12.664	5.21	9480	16218	6744
2019-04-16	4.583	12.655	5.34	9755	16447	7072
2019-04-17	4.633	12.718	5.35	10000	16705	7405
2019-04-18	4.728	12.914	5.36	10117	16825	7621
2019-04-23	4.767	13.109	5.9	10180	16923	7735
2019-04-24	4.878	13.3	6.01	10185	17014	7841
2019-04-25	5.017	13.405	6.02	10220	17059	7896
2019-04-26	5.144	13.764	6.36	10215	17100	7979
2019-04-29	5.272	14.205	6.52	10190	17075	8065
2019-04-30	5.711	15.782	7.52	10145	17027	8107
2019-05-01	5.944	15.961	7.52	10089	17050	8125
2019-05-02	6.061	16.055	7.32	10039	17050	8193
2019-05-03	5.867	15.65	6.58	9985	17061	8246
2019-05-07	5.733	14.541	5.96	9955	17095	8222
2019-05-08	5.861	14.741	6.23	9955	17084	8198
2019-05-09	6.094	15.214	6.47	9985	17161	8226
2019-05-10	6.25	15.836	6.69	10030	17223	8285
2019-05-13	6.344	16.086	6.75	10155	17405	8362
2019-05-14	6.444	16.777	6.57	10340	17577	8522
2019-05-15	6.367	16.423	6.26	10455	17741	8651
2019-05-16	6.383	16.277	6.31	10550	17829	8730
2019-05-17	6.439	16.368	6.5	10578	17850	8765
2019-05-20	6.444	16.368	6.51	10575	17868	8785
2019-05-21	6.522	16.718	6.65	10580	17873	8839
2019-05-22	6.628	16.705	6.84	10661	17945	9016
2019-05-23	6.633	16.553	7.07	10740	18130	9356
2019-05-24	6.594	16.459	7.04	10795	18245	9691
2019-05-28	6.656	16.509	7.17	10895	18415	9967
2019-05-29	6.722	16.455	7.49	10890	18492	10315
2019-05-30	6.711	16.255	7.26	10810	18518	10442
2019-05-31	6.706	16.15	7.22	10685	18465	10484
2019-06-03	6.722	16.414	7.29	10555	18359	10402
2019-06-04	6.833	16.645	7.48	10245	18200	10292
2019-06-05	6.978	16.823	7.6	9900	18018	10220
2019-06-06	7.011	16.855	7.61	9075	17750	10138
2019-06-07	7.05	16.856	7.73	8445	17432	10058
2019-06-10	7.05	16.805	7.67	7861	17265	9986
2019-06-11	7.017	16.665	7.33	7490	17077	9922
2019-06-12	6.967	16.527	7.15	7300	16859	9807
2019-06-13	6.911	16.568	7.12	7235	16741	9627
2019-06-14	7.078	17.141	7.31	7270	16659	9505
2019-06-17	7.144	17.277	7.36	7295	16590	9392
2019-06-18	7.367	17.845	7.85	7385	16476	9211
2019-06-19	7.511	18.186	7.88	7440	16377	9068
2019-06-20	7.678	18.4	7.45	7425	16273	8894
2019-06-21	8.072	18.464	7.45	7425	16218	8785
2019-06-24	8.272	18.418	7.41	7710	16373	8813
2019-06-25	8.339	18.432	7.25	8480	16658	8984
2019-06-26	8.467	18.443	7.11	9145	17005	9231
2019-06-27	8.711	18.338	6.98	9830	17677	9459
2019-06-28	8.806	18.382	7.21	10460	18180	9660
2019-07-01	8.967	18.491	7.44	10865	18577	9807
2019-07-02	9.244	19.205	7.96	11545	19273	10086
2019-07-03	9.511	20.118	8.25	12515	19900	10385
2019-07-04	10.083	21.95	9.19	14480	21698	10784
2019-07-05	10.283	22.195	9.16	16130	22609	11092
2019-07-08	10.217	21.773	8.73	16670	22850	11201
2019-07-09	10.322	22.173	9.16	17275	23297	11423
2019-07-10	10.367	22.327	9.27	17915	23893	11622
2019-07-11	10.589	22.991	9.28	18830	24891	12055
2019-07-12	10.878	23.864	9.51	19305	25595	12662
2019-07-15	11.289	24.982	10.13	19705	26086	13063
2019-07-16	12.306	25.973	10.49	20280	26850	13440
2019-07-17	12.478	26.868	10.49	20525	27394	13649
2019-07-18	12.672	27.509	10.85	20815	28135	13982
2019-07-19	13.033	27.518	10.9	21015	28630	14212
2019-07-22	13.2	27.309	11.15	21235	28973	14387
2019-07-23	13.078	26.595	10.71	21430	29073	14526
2019-07-24	12.122	23.727	9.55	21335	28917	14331
2019-07-25	11.778	22.614	9.34	21005	28710	13945
2019-07-26	11.733	23.145	9.68	19915	28020	13529
2019-07-29	11.806	23.409	9.71	19055	27477	13147
2019-07-30	11.778	23.245	9.85	17910	26627	12662
2019-07-31	11.717	23.055	9.98	17010	25743	12100
2019-08-01	11.544	22.7	9.44	16235	24968	11496
2019-08-02	11.433	22.195	9.55	15917	24685	10935
2019-08-05	11.4	21.745	9.58	15730	24455	10588
2019-08-06	10.256	21.305	9.2	15880	24534	10517
2019-08-07	9.644	21.1	8.92	16375	24767	10769
2019-08-08	9.5	21.09	8.91	17065	25264	11058
2019-08-09	9.55	21.235	9.16	17790	26150	11278
2019-08-12	9.711	21.335	9.22	18135	26623	11515
2019-08-13	9.944	21.8	9.78	18700	27341	12212
2019-08-14	10.139	22.195	10.01	19620	27930	13400
2019-08-15	10.369	22.444	10.4	20083	28478	14225
2019-08-16	10.461	22.57	10.5	20060	28570	14654
2019-08-19	10.356	22.23	9.94	20030	28618	14763
2019-08-20	10.278	21.99	9.57	19735	28582	14698
2019-08-21	10.183	21.97	9.66	19760	28682	14621
2019-08-22	10.356	22.925	10.23	19750	28889	14962
2019-08-23	10.65	24.035	10.58	19715	29026	15307
2019-08-27	10.796	24.96	10.56	19745	29248	15692
2019-08-28	10.994	25.95	10.55	19825	29473	15891
2019-08-29	11.05	26.21	10.28	19935	29614	16025
2019-08-30	11.8	28.105	10.36	20035	29736	16112
2019-09-02	12.344	28.755	10.73	20065	29759	16117
2019-09-03	12.706	29.065	11.42	19885	29793	16228
2019-09-04	13.006	29.11	11.39	19660	29714	16181
2019-09-05	13.061	28.965	11.3	19455	29559	15948
2019-09-06	12.978	28.05	11.21	19270	29407	15673
2019-09-09	12.883	27.6	10.86	19025	29150	15381
2019-09-10	12.85	27.475	10.66	18795	28850	14988
2019-09-11	12.767	27.305	10.71	18675	28709	14711
2019-09-12	12.667	26.828	10.73	18680	28650	14400
2019-09-13	12.517	25.933	10.92	18870	28705	14284
2019-09-16	12.589	26.04	10.95	18995	28736	14106
2019-09-17	12.461	26.045	10.57	18980	28641	13919
2019-09-18	12.411	25.945	10.43	18740	28353	13564
2019-09-19	12.139	23.94	9.8	18420	27938	13227
2019-09-20	11.917	23.685	9.15	17990	27486	12947
2019-09-23	11.856	23.64	9.05	17515	27167	12678
2019-09-24	11.928	25.02	9.34	17005	26758	12437
2019-09-25	11.656	24.87	8.94	16575	26273	12231
2019-09-26	11.089	23.95	8.56	15970	25573	11941
2019-09-27	10.367	22.8	8.51	15490	25145	11602
2019-09-30	10.228	22.43	8.8	15115	24705	11322
2019-10-01	10.05	22.27	9.16	14850	24427	11243
2019-10-02	9.9	22.345	9.47	14495	24173	11256
2019-10-03	8.967	21.983	8.92	14390	24059	11364
2019-10-04	8.939	22.02	9.17	14340	24055	11665
2019-10-07	8.933	22.14	9.06	14475	24114	11974
2019-10-08	8.739	22.835	9.28	15055	24664	12454
2019-10-09	8.844	23.467	9.52	15605	25073	12963
2019-10-10	8.983	23.78	9.45	15955	25573	13525
2019-10-11	8.922	23.76	9.23	16110	25718	13700
2019-10-14	8.894	23.575	9.16	16140	25768	13953
2019-10-15	8.839	23.295	9.04	16068	25636	13897
2019-10-16	8.789	22.69	9.11	15680	25339	13654
2019-10-17	8.672	21.07	9.04	15355	25068	13442
2019-10-18	8.628	20.945	9.11	15115	24845	13238
2019-10-21	8.644	20.84	9	14890	24645	13048
2019-10-22	8.528	20.165	8.86	14710	24393	12708
2019-10-23	8.394	19.93	8.82	14475	24182	12448
2019-10-24	8.461	19.97	9.13	14285	23970	12174
2019-10-25	8.544	20.44	9.27	13455	23486	11884
2019-10-28	8.606	20.6	9.26	12740	22970	11613
2019-10-29	8.861	20.705	9.17	12210	22541	11428
2019-10-30	8.911	20.755	9.12	11780	22168	11197
2019-10-31	8.606	20.59	8.93	11425	21905	10908
2019-11-01	8.506	20.42	9.03	11050	21580	10723
2019-11-04	8.478	20.29	9.21	10595	21220	10481
2019-11-05	8.406	20.04	9.52	10055	20720	10239
2019-11-06	8.111	18.68	8.96	9410	20155	9925
2019-11-07	7.95	18.385	8.34	8948	19568	9582
2019-11-08	7.811	18.005	8.34	8535	18927	9131
2019-11-11	7.672	18.03	8.45	8255	18545	8817
2019-11-12	7.761	18.37	8.66	8045	18098	8509
2019-11-13	7.889	18.765	8.86	7790	17636	8203
2019-11-14	8.089	18.965	8.86	7545	17200	7964
2019-11-15	8.139	19.04	8.76	7460	16968	7793
2019-11-18	8.061	18.945	8.72	7460	16902	7746
2019-11-19	8.033	18.56	8.72	7515	16809	7858
2019-11-20	7.917	18.225	8.72	7735	16700	8025
2019-11-21	7.906	18.305	8.72	7850	16518	8146
2019-11-22	8.183	19.03	8.9	7910	16432	8186
2019-11-25	8.611	20.475	9.56	7950	16093	8261
2019-11-26	9.156	21.9	9.83	7990	15805	8308
2019-11-27	9.261	22.015	9.71	8315	15718	8401
2019-11-28	9.267	21.945	9.57	9255	15936	8625
2019-11-29	9.483	22.375	9.95	10345	16341	8920
2019-12-02	9.617	22.595	10.24	11295	16777	9215
2019-12-03	9.761	22.775	10.8	11675	17109	9453
2019-12-04	9.883	22.52	10.62	11685	17255	9635
2019-12-05	9.867	22.055	10.35	11720	17377	9753
2019-12-06	9.778	21.615	10.3	11805	17473	9878
2019-12-09	9.722	21.385	10.23	11890	17591	9985
2019-12-10	9.65	21.22	10.02	12270	18086	10143
2019-12-11	9.472	20.505	9.34	13055	18589	10305
2019-12-12	9.183	19.31	8.68	13235	18809	10382
2019-12-13	9.039	18.96	8.36	13365	18927	10385
2019-12-16	8.95	18.695	8.04	13355	18982	10272
2019-12-17	8.9	18.685	7.91	12700	18745	9865
2019-12-18	8.906	18.595	7.47	11570	18277	9088
2019-12-19	8.894	18.7	7.14	10830	17827	8149
2019-12-20	8.933	18.87	7.2	10220	17455	7253
2019-12-23	8.983	18.925	7.56	9825	17157	6600
2019-12-24	9.039	18.975	7.68	9605	16995	5931
2020-01-02	8.856	18.522	7.16	9156	16329	5094
2020-01-03	8.756	18.46	6.96	8456	15647	4596
2020-01-06	8.706	18.385	6.73	7783	14694	4204
2020-01-07	8.656	18.265	6.62	7361	14056	3830
2020-01-08	8.506	18.46	6.98	6991	13597	3320
2020-01-09	8.372	18.6	7.24	6546	13397	2976
2020-01-10	8.1	18.49	7.43	6311	13256	2607
2020-01-13	8.011	18.33	7.31	6046	13138	2541
2020-01-14	7.917	18.26	7.25	5891	13131	2580
2020-01-15	7.839	18.165	7.01	5781	13659	3018
2020-01-16	7.789	18.02	6.92	5591	13913	3583
2020-01-17	7.728	17.855	6.83	5361	13724	4236
2020-01-20	7.617	17.635	6.68	5181	13580	4415
2020-01-21	7.506	17.33	6.45	4701	13202	4232
2020-01-22	7.272	16.665	6.25	3986	12693	3865
2020-01-23	7.061	16.065	6.16	3521	12406	3556
2020-01-24	7.006	15.917	6.16	3306	12234	3375
2020-01-27	6.994	15.872	6.16	3166	12154	3135
2020-01-28	6.9	15.853	6.16	3046	11997	2867
2020-01-29	6.839	15.585	6.06	2851	11802	2649
2020-01-30	6.111	15.22	6.04	2701	11456	2450
2020-01-31	5.872	15.065	6.12	2551	11247	2296
2020-02-03	5.611	14.935	6	2201	10838	2143
2020-02-04	5.467	14.65	5.92	1991	10588	2033
2020-02-05	5.289	14.42	5.88	1876	10556	1987
2020-02-06	5.189	14.325	5.83	1831	10629	2090
2020-02-07	5.061	13.575	5.75	1844	10720	2279
2020-02-10	5.028	13.3	5.74	1804	10806	2426
2020-02-11	4.972	13.245	5.68	1814	10906	2665
2020-02-12	4.906	13.13	5.67	1871	11136	2931
2020-02-13	4.806	13.02	5.58	1984	11372	3268
2020-02-14	4.761	12.95	5.6	2066	11636	3588
2020-02-17	4.75	12.94	5.66	2141	11866	3791
2020-02-18	4.717	12.974	5.83	2501	12079	4123
2020-02-19	4.678	12.99	5.93	2821	12275	4495
2020-02-20	4.65	13.01	5.96	3256	12534	4779
2020-02-21	4.611	13.015	5.99	3521	12909	4923
2020-02-24	4.6	12.996	5.81	3837	13138	5054
2020-02-25	4.539	12.875	5.56	4111	13352	5156
2020-02-26	4.467	12.745	5.54	4369	13768	5286
2020-02-27	4.356	12.635	5.41	4706	14088	5360
2020-02-28	4.283	12.585	5.2	5021	14361	5452
2020-03-02	4.161	12.55	5.12	5221	14536	5470
2020-03-03	4.1	12.545	5.1	5431	14888	5600
2020-03-04	4.067	12.414	5.01	5676	15252	5863
2020-03-05	4.022	12.325	5	6921	16366	6084
2020-03-06	3.972	11.845	4.94	7806	17088	6236
2020-03-09	3.839	11.41	4.28	7826	17093	6240
2020-03-10	3.85	11.255	4.63	7761	17079	6234
2020-03-11	3.811	10.95	4.61	7606	17020	6236
2020-03-12	3.744	10.67	4.46	7361	16797	6154
2020-03-13	3.728	10.535	4.46	7091	16552	5994
2020-03-16	3.717	10.415	4.45	6786	16263	5766
2020-03-17	3.706	10.37	4.47	6376	15952	5469
2020-03-18	3.672	10.29	4.45	5856	15575	5153
2020-03-19	3.6	10.11	4.21	5516	15256	4779
2020-03-20	3.533	9.97	4.31	5056	14734	4436
2020-03-23	3.528	9.88	4.35	4731	14188	4203
2020-03-24	3.5	9.88	4.23	4386	13593	3987
2020-03-25	3.439	9.765	4	3986	13031	3826
2020-03-26	3.378	9.48	4.03	3726	12729	3773
2020-03-27	3.3	9.29	4.22	3686	12806	3862
2020-03-30	3.244	9.199	4.46	3546	12834	3963
2020-03-31	3.444	10.28	5.4	3541	13093	4221
2020-04-01	3.383	10.545	5.14	3571	13222	4552
2020-04-02	3.433	10.64	5.16	3541	13206	4806
2020-04-03	3.472	10.66	4.92	3461	13116	5027
2020-04-06	3.467	10.54	4.63	3426	13047	5235
2020-04-07	3.461	10.47	4.34	3359	12984	5420
2020-04-08	3.506	10.59	4.48	3279	12866	5713
2020-04-09	3.639	11.005	4.61	3269	12825	5949
2020-04-14	3.761	11.525	4.56	3236	12827	6110
2020-04-15	3.961	11.715	4.47	3234	12838	6158
2020-04-16	4.089	11.885	4.69	3346	12920	6082
2020-04-17	4.267	12.08	4.92	3676	13001	5936
2020-04-20	4.361	12.13	4.99	3791	13031	5805
2020-04-21	4.294	11.775	4.64	3726	12938	5451
2020-04-22	4.394	11.21	4.23	3496	12736	5115
2020-04-23	4.417	10.715	4.11	3236	12597	4897
2020-04-24	4.394	10.505	4.07	3061	12361	4731
2020-04-27	4.333	10.345	4.12	2974	12302	4651
2020-04-28	4.261	10.25	4.07	2799	12175	4573
2020-04-29	4.183	10.15	4.11	2626	12011	4522
2020-04-30	4.083	10.017	4.28	2541	11895	4533
2020-05-01	3.889	9.817	4.32	2421	11774	4565
2020-05-04	3.756	9.51	4.24	2359	11702	4573
2020-05-05	3.706	9.206	4.09	2221	11456	4536
2020-05-06	3.544	8.345	3.97	1971	11102	4581
2020-05-07	3.428	8.15	3.94	1746	10702	4649
2020-05-11	3.278	7.79	3.73	1626	10438	4703
2020-05-12	3.1	7.13	3.61	1376	10125	4779
2020-05-13	2.922	6.765	3.57	1111	9897	4746
2020-05-14	2.861	6.695	3.63	926	9743	4685
2020-05-15	2.889	6.975	3.94	841	9606	4619
2020-05-18	2.95	7.165	4.16	811	9538	4626
2020-05-19	3.078	7.46	4.46	731	9497	4709
2020-05-20	3.078	7.87	4.68	721	9500	4903
2020-05-21	3.011	8.115	4.78	716	9579	5171
2020-05-22	3	8.19	4.54	731	9625	5309
2020-05-26	2.95	8.335	4.51	796	9847	5515
2020-05-27	2.9	8.19	4.27	971	10093	5671
2020-05-28	2.85	8.025	4.02	1226	10461	5826
2020-05-29	2.822	8.09	4.12	1551	10893	5954
2020-06-01	2.861	8.26	4.21	1805	11216	6102
2020-06-02	2.95	8.5	4.49	1971	11520	6231
2020-06-03	3.133	9.26	4.98	2146	11829	6360
2020-06-04	3.333	9.9	5.26	2301	11975	6419
2020-06-05	3.683	11.08	5.47	2331	11984	6433
2020-06-08	3.8	11.39	5.65	2331	11951	6392
2020-06-09	3.894	11.54	5.63	2326	11925	6243
2020-06-10	4.144	12.705	5.79	2371	11906	6106
2020-06-11	4.45	14.03	6.1	2591	12088	6180
2020-06-12	4.817	14.91	6.49	2941	12420	6321
2020-06-15	5.144	15.31	6.38	3386	12929	6504
2020-06-16	5.583	16.065	6.52	4596	13752	6831
2020-06-17	6.7	19.28	7.75	5611	14575	7274
2020-06-18	10.139	21.045	8.92	7216	15884	7746
2020-06-19	10.4	20.075	8.84	8691	16352	8041
2020-06-22	10.533	19.56	8.84	9401	16584	8263
2020-06-23	10.917	20.36	9.41	9921	16800	8412
2020-06-24	11.156	21.74	9.84	10616	16968	8512
2020-06-25	11.172	21.71	9.75	10881	17225	8573
2020-06-26	11.2	21.415	9.72	11091	17402	8584
2020-06-29	11.233	21.405	10.24	11266	17663	8500
2020-06-30	11.217	21.075	10.46	11326	17802	8396
2020-07-01	11.144	20.26	10.17	11451	17881	8240
2020-07-02	11.211	19.925	10.42	11656	18061	8106
2020-07-03	11.478	20.75	10.72	12226	18579	8346
2020-07-06	11.689	21.955	10.75	12781	19425	8686
2020-07-07	11.617	21.16	10.36	13916	20584	9347
2020-07-08	11.278	19.64	9.25	14876	21511	10079
2020-07-09	10.983	19.06	8.98	15426	22443	10558
2020-07-10	10.889	19.085	8.94	15866	23355	10763
2020-07-13	10.778	19.07	8.72	16006	23761	10804
2020-07-14	10.561	18.64	8.29	15986	23870	10821
2020-07-15	10.261	18.025	7.86	15761	23720	10713
2020-07-16	10.211	18.07	7.93	15171	23461	10499
2020-07-17	10.25	18.295	8.13	14391	23016	10306
2020-07-20	10.139	18.13	7.94	13671	22511	10170
2020-07-21	9.789	17.49	6.94	12741	21791	10003
2020-07-22	9.283	16.25	6.75	11096	20681	9865
2020-07-23	8.983	15.995	6.34	9691	19666	9638
2020-07-24	8.733	15.795	6.01	8636	18661	9428
2020-07-27	8.667	15.94	6	8056	17988	9285
2020-07-28	8.378	16.215	6.29	7576	17416	9113
2020-07-29	8.444	17.21	6.96	7596	17306	9394
2020-07-30	8.45	17.47	7.16	8161	17493	9626
2020-07-31	8.406	17.47	7.16	8511	17734	9840
2020-08-03	8.517	17.83	7.61	8876	17984	10079
2020-08-04	8.739	18.615	8.63	10041	18643	10331
2020-08-05	8.722	18.405	8.27	11691	19929	10808
2020-08-06	8.683	17.69	8.61	12866	21102	11392
2020-08-07	8.55	16.935	8.52	13976	21875	11940
2020-08-10	8.489	16.795	8.45	14866	22316	12073
2020-08-11	8.456	17	8.16	16336	22952	12485
2020-08-12	8.528	17.94	7.98	17826	23952	12843
2020-08-13	8.528	18.005	8.34	18546	25129	13133
2020-08-14	8.522	18	8.43	19166	25647	13250
2020-08-17	8.456	17.966	8.32	19146	25656	13188
2020-08-18	8.383	17.685	8.2	18886	25556	13027
2020-08-19	8.306	17.515	7.97	18356	25020	12802
2020-08-20	7.978	17.405	7.53	17266	24338	12556
2020-08-21	7.761	17.115	7.23	16131	23802	12313
2020-08-24	7.783	17.165	7.61	15466	23366	12220
2020-08-25	7.867	17.69	8.36	14776	23052	12313
2020-08-26	7.811	18.12	8.37	13871	22836	12409
2020-08-27	7.828	18.32	8.25	13406	22638	12576
2020-08-28	7.822	18.245	8.11	13106	22588	12685
2020-09-01	7.711	18.015	8.07	12836	22397	12599
2020-09-02	7.544	17.34	7.84	12371	21761	12359
2020-09-03	7.322	16.795	7.29	11516	21091	11990
2020-09-04	7.211	16.51	7.15	11046	20479	11644
2020-09-07	7.128	16.46	7.06	10756	20106	11420
2020-09-08	7.039	16.39	6.96	10251	19613	11161
2020-09-09	6.922	15.945	6.81	9691	18916	10818
2020-09-10	6.767	15.63	6.68	9201	18366	10638
2020-09-11	6.85	15.605	7	8831	18116	10490
2020-09-14	6.9	15.955	7.37	8686	18066	10409
2020-09-15	7.028	16.16	7.33	8536	18011	10456
2020-09-16	7.022	16.215	7.17	8581	18093	10475
2020-09-17	7.017	16.255	7.03	8656	18216	10520
2020-09-18	6.889	16.295	7.08	8821	18411	10614
2020-09-21	6.889	16.48	7.39	8971	18611	10721
2020-09-22	7.144	17.355	7.75	9151	18870	10756
2020-09-23	7.4	18.245	8.44	9576	19161	10768
2020-09-24	8.039	20.525	8.81	10166	19502	10840
2020-09-25	8.328	20.58	8.71	10696	19720	10889
2020-09-28	8.333	20.365	8.31	10946	19897	10932
2020-09-29	8.356	20.415	8.44	11086	19906	10884
2020-09-30	8.722	21.461	8.7	10986	19766	10640
2020-10-01	9.306	21.6	8.85	11091	19634	10453
2020-10-02	10.533	23.378	9.77	11461	19770	10357
2020-10-05	10.917	23.34	10.64	11711	19881	10371
2020-10-06	11.256	23.14	11.07	11916	20070	10459
2020-10-07	11.133	22.46	10.48	12301	20338	10586
2020-10-08	10.967	21.645	10.21	12711	20766	10689
2020-10-09	10.517	20.122	9.71	12931	21034	10813
2020-10-12	10.094	19.14	9.38	12991	21120	10915
2020-10-13	9.439	19.03	9.13	12841	21002	10991
2020-10-14	9.15	18.465	8.36	12291	20566	10986
2020-10-15	8.911	18.07	7.8	11251	19902	10766
2020-10-16	8.522	16.53	7.67	10396	19225	10570
2020-10-19	8.289	16.04	7.26	9896	18831	10492
2020-10-20	8.15	15.93	6.95	9491	18429	10366
2020-10-21	8.144	16.145	7.22	9286	17902	10318
2020-10-22	8.4	17.375	7.78	9326	17834	10283
2020-10-23	8.5	17.425	7.82	9641	18816	10245
2020-10-26	8.411	17.11	7.66	10056	19288	10202
2020-10-27	8.383	17.145	8	10291	19452	10047
2020-10-28	8.25	16.64	7.8	10606	19611	9891
2020-10-29	7.822	15.41	7.07	10866	19706	9671
2020-10-30	7.544	15.095	7.1	10981	19670	9404
2020-11-02	7.456	15.045	7.23	10981	19561	9157
2020-11-03	7.378	14.925	7.09	10851	19193	8833
2020-11-04	7.167	14.265	6.96	10726	18961	8603
2020-11-05	6.95	13.975	6.78	10546	18502	8414
2020-11-06	7.017	14.16	6.82	10406	18075	8295
2020-11-09	7.067	14.38	7.11	10311	17859	8278
2020-11-10	7.078	14.455	7.09	10201	17443	8353
2020-11-11	6.783	13.73	6.56	10156	17120	8456
2020-11-12	6.678	13.635	6.52	10221	17127	8793
2020-11-13	6.672	13.705	6.55	10561	17311	9028
2020-11-16	6.594	13.69	6.58	10826	17441	9091
2020-11-17	6.55	13.62	6.55	11581	17752	9272
2020-11-18	6.472	13.535	6.75	12266	18220	9489
2020-11-19	6.483	13.495	6.91	12686	18702	9761
2020-11-20	6.478	13.425	6.97	13206	18997	9925
2020-11-23	6.478	13.475	7.16	13576	19302	10274
2020-11-24	6.439	13.365	6.96	13671	19538	10501
2020-11-25	6.556	13.535	7	13761	19643	10787
2020-11-26	6.617	13.7	7.12	13861	19725	11063
2020-11-27	6.683	13.815	7.12	13836	19693	11267
2020-11-30	6.689	13.735	7.01	13786	19645	11338
2020-12-01	6.672	13.625	6.71	13521	19370	11315
2020-12-02	6.639	13.325	6.75	13136	19002	11082
2020-12-03	6.511	12.6	7.28	12731	18616	10874
2020-12-04	6.406	12.36	7.8	12611	18434	10801
2020-12-07	6.289	11.795	7.3	12496	18316	10827
2020-12-08	6.111	11.575	6.68	12801	18406	11000
2020-12-09	6.022	11.85	6.46	13501	18820	11441
2020-12-10	6.067	12.33	6.76	14076	19302	11767
2020-12-11	6.172	13.065	6.99	14856	19716	11955
2020-12-14	6.278	13.665	6.91	15166	19879	12054
2020-12-15	6.517	14.94	6.85	15336	19922	12006
2020-12-16	6.839	15.04	6.97	14916	19620	11764
2020-12-17	6.978	15.075	7.1	14431	19329	11321
2020-12-18	7.156	15.64	7.24	14106	19056	10856
2020-12-21	7.2	15.715	7.26	13826	18761	10510
2020-12-22	7.3	15.91	7.53	13516	18575	10147
2020-12-23	7.394	16.09	8.13	13351	18552	9791
2020-12-24	7.406	16.085	8.14	13331	18652	9483
2021-01-04	7.439	15.74	8.31	13491	19320	9412
2021-01-05	7.722	15.62	8.87	14010	20034	9638
2021-01-06	7.95	15.455	8.78	14411	20606	9935
2021-01-07	8.217	15.685	8.85	14881	21093	10272
2021-01-08	8.972	17.33	9.34	15211	21529	10588
2021-01-11	9.961	19.275	9.99	15741	22488	11174
2021-01-12	10.511	20.925	10.38	15941	22843	11521
2021-01-13	10.728	20.58	10.23	15836	22906	11696
2021-01-14	10.644	19.87	9.34	15556	22456	11618
2021-01-15	10.433	19.56	8.81	15401	22370	11626
2021-01-18	10.383	19.47	8.54	15301	22031	11651
2021-01-19	10.772	19.685	8.31	15066	21777	11623
2021-01-20	11.244	19.845	7.88	14981	21725	11708
2021-01-21	11.239	19.665	8.01	15081	22029	11928
2021-01-22	10.628	19.245	7.87	15324	22288	12175
2021-01-25	10.089	18.46	7.6	15384	22434	12249
2021-01-26	9.639	17.765	6.91	15401	22452	12147
2021-01-27	9.094	17.315	6.48	15456	22384	11964
2021-01-28	8.517	16.975	6.25	15481	22352	11749
2021-01-29	8.349	17.245	6.15	15771	22347	11536
2021-02-01	8.239	17.32	6.11	15826	22352	11443
2021-02-02	7.867	16.545	5.93	15966	22361	11309
2021-02-03	7.75	16.6	5.91	16136	22420	11222
2021-02-04	7.728	16.62	5.94	16401	22643	11196
2021-02-05	7.683	16.52	6.01	16816	23188	11211
2021-02-08	7.606	15.86	5.93	17166	23366	11292
2021-02-09	7.483	15.265	5.79	17696	23716	11633
2021-02-10	7.183	15.06	5.75	18406	24093	12066
2021-02-11	7.061	14.883	5.73	19716	25243	12548
2021-02-12	7.089	14.906	5.83	20916	26829	12857
2021-02-15	7.111	15.085	6.02	21211	27634	13175
2021-02-16	7.528	16.58	6.7	23981	28761	14391
2021-02-17	8.406	18.45	8.4	26151	30261	18490
2021-02-18	8.589	17.74	8.01	23766	30147	19994
2021-02-19	8.478	17.375	7.05	22366	29238	19455
2021-02-22	8.456	17.385	6.94	22016	28870	19484
2021-02-23	8.389	16.975	6.74	21536	28466	19526
2021-02-24	8.089	16.05	6.75	20831	27761	19620
2021-02-25	7.95	15.48	7.28	19831	26966	19165
2021-02-26	7.922	15.49	7.17	18806	26225	18645
2021-03-01	7.856	15.511	7.16	17916	25488	18356
2021-03-02	7.872	15.74	7.42	17561	25275	18418
2021-03-03	8.139	16.51	8.45	17666	25452	18952
2021-03-04	8.217	16.25	8.35	17776	25647	19589
2021-03-05	8.433	16.78	8.96	17756	25670	20006
2021-03-08	8.644	17.345	8.96	17691	25636	20267
2021-03-09	8.794	18.235	9.4	16736	25400	20540
2021-03-10	9.628	20.07	9.62	16011	25252	20728
2021-03-11	9.661	19.28	9.29	15716	25275	20816
2021-03-12	9.544	18.55	9.16	15926	25625	20966
2021-03-15	9.678	18.83	9.3	16216	25931	21296
2021-03-16	9.744	19.07	9.21	17331	27047	21972
2021-03-17	9.956	20.315	9.26	18966	28852	24292
2021-03-18	10.233	21.32	9.36	20641	31284	27075
2021-03-19	10.228	21.75	9.33	21866	33556	28536
2021-03-22	10.239	21.845	9.4	22466	34443	29278
2021-03-23	10.038	21.295	9.17	21866	33929	28416
2021-03-24	9.833	20.7	8.85	20866	32975	26633
2021-03-25	9.894	20.65	9	20361	32621	26140
2021-03-26	10.183	21.04	9.22	19691	32275	26324
2021-03-29	10.133	21.125	9.19	19271	31947	26150
2021-03-30	9.994	20.595	9.01	18406	31347	25224
2021-03-31	9.932	20.97	8.91	17566	30229	23567
2021-04-01	10.144	21.333	9.92	16927	29666	21858
2021-04-06	10.394	21.76	10.36	16531	29402	21279
2021-04-07	10.739	22.09	10.38	15666	28647	20970
2021-04-08	10.939	22.27	10.23	13466	26979	19561
2021-04-09	11.139	22.475	10.34	12016	25352	18406
2021-04-12	11.461	23.49	11.26	11391	24734	17822
2021-04-13	11.522	23.675	11.21	11291	24493	17460
2021-04-14	11.639	23.8	11.06	12516	25043	17805
2021-04-15	12.239	25.125	11.6	15066	27556	19353
2021-04-16	12.294	25.205	11.37	16991	29670	19918
2021-04-19	12.417	25.66	11.42	18541	31256	20444
2021-04-20	12.433	25.65	11.22	19991	32261	21717
2021-04-21	13.65	27.165	11.72	20841	33170	23156
2021-04-22	14.033	27.18	11.63	20616	33375	23510
2021-04-23	14.578	27.305	11.55	19916	32761	23268
2021-04-26	14.817	27.425	11.71	18976	31997	23357
2021-04-27	15.261	28.185	12.5	17386	31347	23985
2021-04-28	15.611	28.77	12.96	17601	31370	24647
2021-04-29	15.878	29.065	13.2	18151	31911	25126
2021-04-30	16.244	29.695	13.24	18441	32716	25288
2021-05-04	16.606	30.32	14.56	19016	33231	25809
2021-05-05	17.267	31.639	15.35	19941	34647	26968
2021-05-06	17.028	30.725	14.56	21016	34997	27486
2021-05-07	16.811	30.355	14.43	21666	35320	27713
2021-05-10	16.961	31.015	14.99	22366	35952	28265
2021-05-11	16.872	31.215	14.8	22871	36670	28760
2021-05-12	16.033	28.81	13.93	22766	36534	28717
2021-05-13	15.578	27.65	13.59	22066	36029	28425
2021-05-14	14.761	26.89	12.17	21386	35470	27856
2021-05-17	14.306	26.239	11.66	20833	34981	27366
2021-05-18	14.15	25.975	11.91	20331	34493	26757
2021-05-19	13.989	25.656	12.37	19791	34434	26640
2021-05-20	13.956	25.905	12.6	19441	34347	26942
2021-05-21	14.006	26.21	13.39	18891	33670	27054
2021-05-24	13.972	26.389	13.68	18466	33244	27008
2021-05-25	13.672	25.865	13.01	18241	32835	26627
2021-05-26	13.439	25.325	12.7	17831	32443	26208
2021-05-27	13.05	25.005	12.13	17806	31879	25777
2021-05-28	12.611	24.255	11.16	19091	32238	25448
2021-06-01	12.522	23.7	11.17	20266	32525	25306
2021-06-02	11.956	23.215	10.76	20926	33261	25410
2021-06-03	11.411	22.855	10.1	21416	34329	25410
2021-06-04	11.3	22.555	9.64	22011	34938	25539
2021-06-07	11.167	21.945	9.57	22546	35397	25501
2021-06-08	10.956	21.475	9.37	23451	36616	25246
2021-06-09	9.889	21.71	9.56	24666	37625	25363
2021-06-10	10.678	23.9	10.4	25941	38697	26784
2021-06-11	11.35	25.55	11.44	27416	39352	27828
2021-06-14	11.983	26.5	11.6	28041	40147	28213
2021-06-15	12.511	27.5	11.74	28626	40525	29411
2021-06-16	12.933	28.975	12.4	29716	41320	30999
2021-06-17	13.278	29.645	12.58	30016	41602	31553
2021-06-18	13.011	28.125	11.42	29891	41388	31442
2021-06-21	12.933	27.52	11.18	29466	40961	30979
2021-06-22	12.639	26.445	10.44	28666	40602	29925
2021-06-23	12.494	26.335	10.24	28806	40847	29035
2021-06-24	12.211	26.665	11.13	30441	42284	28793
2021-06-25	12.178	27.695	12	32516	44420	28996
2021-06-28	12.178	27.985	12.17	36366	47466	29443
2021-06-29	12.228	28.05	12.97	39266	50556	30276
2021-06-30	12.006	27.325	12.05	40771	52238	30885
2021-07-01	11.778	26.63	11.43	43066	53811	31373
2021-07-02	11.478	25.81	11.06	43766	54316	31463
2021-07-05	11.139	25.33	10.66	43491	54125	31282
2021-07-06	10.917	24.795	10.75	42396	53446	30704
2021-07-07	11.078	25.055	11.61	42066	53604	30741
2021-07-08	11.306	26.25	11.68	41341	53806	30830
2021-07-09	11.578	26.875	11.36	40816	53829	30702
2021-07-12	11.683	26.98	11.16	40441	53634	30423
2021-07-13	11.533	26.16	10.89	39191	52879	29570
2021-07-14	11.328	25.285	10.59	37266	51966	28721
2021-07-15	11.333	24.94	10.59	35541	50920	27917
2021-07-16	11.333	24.985	10.84	34516	50470	27321
2021-07-19	11.422	25.5	11.4	34161	50356	27253
2021-07-20	11.183	25.835	11.47	33541	49988	27126
2021-07-21	11.05	25.875	11.78	32516	49666	27262
2021-07-22	11.183	26.445	12.31	31641	49361	27424
2021-07-23	11.572	27.615	13.38	30541	48877	27525
2021-07-26	11.65	27.68	13.28	29966	48579	27517
2021-07-27	11.589	27.365	12.68	29331	48229	27233
2021-07-28	11.567	27.275	12.94	28631	47397	26833
2021-07-29	11.95	28.385	14.01	27931	46575	26443
2021-07-30	13.083	28.875	15.12	27366	45929	26285
2021-08-02	13.089	28.875	14.78	27266	45643	26191
2021-08-03	13.161	29.015	14.47	27416	45779	26366
2021-08-04	13.3	29.345	14.68	27966	46061	26869
2021-08-05	13.617	30.17	14.97	28646	46388	27309
2021-08-06	13.761	30.265	14.56	28996	46538	27540
2021-08-09	13.717	30.225	14.7	29021	46500	27697
2021-08-10	13.867	30.195	14.28	29326	46650	27820
2021-08-11	14.294	30.315	13.97	29791	46979	28233
2021-08-12	14.772	31.55	14.52	30041	47204	28601
2021-08-13	15.117	32.025	14.68	30206	47441	28771
2021-08-16	15.35	32.267	14.66	30406	47613	28907
2021-08-17	15.744	32.465	14.57	30911	47875	29106
2021-08-18	16.672	34.25	15.38	32291	48625	29683
2021-08-19	17.461	34.84	15.24	32851	48943	30095
2021-08-20	18.106	36.125	15.82	33326	49234	30247
2021-08-23	18.272	36.4	16	33791	49375	30403
2021-08-24	18.639	36.33	15.96	34056	49534	31096
2021-08-25	18.6	35.685	15.23	34006	49716	32019
2021-08-26	18.622	35.565	14.98	33481	49636	32983
2021-08-27	18.889	35.77	14.95	31716	48934	33420
2021-08-31	18.517	34.87	13.8	28516	47627	33984
2021-09-01	18.222	34.29	13.66	26516	46375	34209
2021-09-02	17.717	33.675	13.88	25691	45784	33971
2021-09-03	17.65	33.165	13.67	26630	46923	34735
2021-09-06	17.333	32.15	12.82	24966	44820	32733
2021-09-07	16.844	30.875	12.54	24931	44506	31980
2021-09-08	16.206	29.815	12.51	25516	44502	31113
2021-09-09	16.139	30.215	13.08	26391	44916	31191
2021-09-10	16.794	31.85	14.16	28131	45879	31740
2021-09-13	18	35.025	16.76	30206	46793	32343
2021-09-14	18.361	35.27	16.77	31566	47720	32598
2021-09-15	18.423	35.155	16.21	32781	48352	32656
2021-09-16	18.467	34.61	15.76	34341	48993	32776
2021-09-17	18.611	35.195	16.39	35341	49543	32960
2021-09-20	18.733	35.411	16.97	35401	49666	33163
2021-09-21	19.128	36.667	18.07	35496	49834	33357
2021-09-22	19.878	37.667	19.85	35551	50097	33784
2021-09-23	20.972	38.41	20.15	35706	50306	34325
2021-09-24	21.589	38.485	19.08	35726	50356	34609
2021-09-27	23.056	39.2	19.57	35601	50329	34854
2021-09-28	24.7	43.2	21.82	35176	50156	35365
2021-09-29	26.05	45.875	22.86	34381	49988	36041
2021-09-30	26.217	45.4	21.47	33281	49517	36396
2021-10-01	26.289	45.275	21.2	32491	48984	36541
2021-10-04	26.461	45.361	22.08	35541	48502	36503
2021-10-05	27.583	47.58	22.61	30416	47575	36441
2021-10-06	30.639	49.6	23.55	29846	47366	36511
2021-10-07	30.889	49.99	22.89	29141	46802	36537
2021-10-08	30.306	48.9	21.34	28516	46593	36481
2021-10-11	30.028	48.583	21.36	28316	46634	36771
2021-10-12	29.583	47.65	20.5	28631	47016	37121
2021-10-13	28.433	46.05	18.93	29566	47597	37531
2021-10-14	27.633	43.725	18.32	30481	48602	38009
2021-10-15	26.294	40.025	16.74	31051	49247	38279
2021-10-18	25.878	38.74	16.24	31416	49629	38451
2021-10-19	25.572	38.865	16.35	33141	50170	38773
2021-10-20	25.683	39.3	16.73	34266	50720	39255
2021-10-21	24.983	37.575	15.68	35796	51202	39385
2021-10-22	21.733	36	14.26	36631	51416	39172
2021-10-25	20.75	33.495	13.6	36991	51375	38861
2021-10-26	20.017	31.6	12.51	36456	50529	37257
2021-10-27	19.267	29	12.12	35041	48179	35819
2021-10-28	18.578	28.225	12.35	35266	47011	34145
2021-10-29	18.294	28.075	12.51	33841	46466	33011
2021-11-01	18	28.095	12.39	33441	45966	31370
2021-11-02	17.167	26.595	11.37	32441	45075	28508
2021-11-03	16.389	24.925	10.56	30991	42875	23876
2021-11-04	15.944	24.815	10.54	29456	40420	22286
2021-11-05	15.583	24.66	10.85	28781	39488	21302
2021-11-08	15.572	24.785	11.38	28891	39316	21215
2021-11-09	15.678	25.525	12.06	29266	39329	21772
2021-11-10	15.767	26.15	12.54	29291	38984	22133
2021-11-11	15.856	26.515	13.01	29251	38456	21635
2021-11-12	15.7	26.53	12.92	28661	37693	21073
2021-11-15	15.572	26.21	12.74	28166	36938	20375
2021-11-16	15.061	24.7	11.51	26481	35034	18989
2021-11-17	14.478	24	10.45	24566	32284	17389
2021-11-18	14.733	24.94	11.04	23031	30534	16535
2021-11-19	15.089	26.085	12.56	22121	29511	16160
2021-11-22	15.561	26.81	13.34	22166	29420	16396
2021-11-23	15.9	27.22	13.68	22941	29816	16580
2021-11-24	15.694	26.175	12.22	23791	30220	16613
2021-11-25	15.622	26.175	12.06	25616	31343	17147
2021-11-26	15.983	27.785	12.16	28216	33170	17627
2021-11-29	16.344	28.95	12.96	30616	34825	17955
2021-11-30	16.783	29.785	13.9	31966	36020	18173
2021-12-01	16.839	29.25	13.22	33191	37479	18813
2021-12-02	16.756	29.125	13.07	34691	39502	20333
2021-12-03	16.772	29.14	13.04	35816	40670	21444
2021-12-06	16.811	29.12	13.5	36906	41693	22317
2021-12-07	17.05	29.385	14.15	37341	42129	22704
2021-12-08	17.006	29.625	14.84	36441	41784	22611
2021-12-09	16.506	28.175	14.08	35291	40984	22101
2021-12-10	15.817	27.25	13.73	34481	40020	21278
2021-12-13	15.572	26.82	13.56	33401	39056	20609
2021-12-14	14.889	25.875	12.6	31631	37620	19825
2021-12-15	14.1	23.97	9.91	29541	35966	18958
2021-12-16	13.25	22.95	9.03	27716	34143	18444
2021-12-17	12.511	22.07	9.02	23916	31756	17756
2021-12-20	12.45	22.255	9.73	22041	30443	17436
2021-12-21	12.25	22.2	9.36	20266	29425	17420
2021-12-22	12.006	22.025	9.15	20206	29647	17877
2021-12-23	11.694	21.5	8.86	21566	30852	18842
2021-12-24	11.567	21.361	8.95	22341	31534	19165
2022-01-04	11.611	22.205	8.82	25941	34420	21900
2022-01-05	11.667	21.885	8.61	26976	36106	22877
2022-01-06	11.794	21.815	9.17	26926	36886	22796
2022-01-07	11.928	21.965	9.63	26326	36652	22149
2022-01-10	12.044	22	10.14	25441	35975	20814
2022-01-11	11.389	21.45	8.91	24191	34706	19615
2022-01-12	10.933	20.825	8.06	21911	33070	18857
2022-01-13	9.811	19.865	7.49	20716	31625	18132
2022-01-14	9.056	19.175	7.01	19991	30943	17250
2022-01-17	8.794	18.955	7.47	19716	30261	16640
2022-01-18	8.594	18.765	7.76	18466	29366	15724
2022-01-19	8.428	18.425	7.7	17481	28170	15082
2022-01-20	8.156	17.66	6.98	16776	27388	14692
2022-01-21	8.039	17.28	6.79	16281	24429	14993
2022-01-24	8.006	17.015	6.74	15816	25952	15595
2022-01-25	7.878	16.73	6.32	14931	25202	15862
2022-01-26	7.711	16.75	5.99	13956	24034	15786
2022-01-27	7.906	17.905	6.47	12466	22784	15649
2022-01-28	8.556	19.375	7.52	11541	22111	15796
2022-01-31	8.906	20.139	7.84	11081	21411	15822
2022-02-01	9.178	20.517	7.88	10486	21193	15863
2022-02-02	9.178	20.467	7.76	9091	20811	15867
2022-02-03	9.211	20.39	7.61	8796	20806	16115
2022-02-04	9.389	20.26	7.16	8856	21061	16356
2022-02-07	9.467	20.315	6.99	9391	22134	16578
2022-02-08	9.783	20.895	7.1	10966	23925	17176
2022-02-09	10.539	22.285	8.01	13416	27170	18076
2022-02-10	11.383	23.775	8.96	15706	28784	19914
2022-02-11	11.472	23.485	8.56	16261	29116	21259
2022-02-14	11.622	23.23	8.26	16301	29111	21703
2022-02-15	11.728	22.975	8.14	16006	28647	21820
2022-02-16	11.6	21.325	7.55	15731	28288	21841
2022-02-17	11.506	20.92	7.85	15586	27961	21848
2022-02-18	11.817	21.605	8.13	15696	28188	21942
2022-02-21	12.006	22.11	8.86	16951	28784	22303
2022-02-22	12.328	22.41	9.7	19366	30225	23132
2022-02-23	12.783	23.1	10.48	20591	31347	24017
2022-02-24	12.244	22.185	10.31	20416	31738	24171
2022-02-25	11.95	21.695	8.8	19916	31261	24144
2022-02-28	11.822	21.71	8.62	19056	30334	23841
2022-03-01	12.05	22.067	9.06	18816	30102	23621
2022-03-02	12.583	22.91	10.44	18741	30152	23962
2022-03-03	12.878	23.35	10	18906	30775	24778
2022-03-04	12.978	23.64	10.15	19441	31929	25605
2022-03-07	14.1667	26.03	11.19	20396	32791	26722
2022-03-08	14.789	27.525	11.56	21596	33625	28581
2022-03-09	16.083	30.5	12.01	22301	34306	30948
2022-03-10	18.072	30.775	12.02	22346	34138	31973
2022-03-11	18.728	30.78	11.91	22126	33556	31586
2022-03-14	18.889	30.35	12.33	21391	32456	30284
2022-03-15	18.306	29.075	12.38	20281	31034	28331
2022-03-16	17.472	27.24	12.26	19966	29988	26738
2022-03-17	16.656	27.525	12.28	20816	29947	26111
2022-03-18	16.417	28.14	12.24	21591	30193	25832
2022-03-21	16.083	27.875	11.74	23166	31006	25984
2022-03-22	15.339	26.815	11.24	26301	32261	26820
2022-03-23	15.117	26.605	11.31	28716	33738	27579
2022-03-24	14.783	26.69	11.7	30331	34679	28157
2022-03-25	14.672	26.35	11.64	30966	34956	28285
2022-03-28	14.406	25.925	10.99	30941	35006	28121
2022-03-29	14.167	25.545	10.68	29841	34929	27067
2022-03-30	14.033	25.29	10.68	28316	34547	26161
2022-03-31	14.011	25.565	10.81	26941	34106	25336
2022-04-01	14.239	26.2	10.64	26201	33606	24644
2022-04-04	14	26.06	9.94	25941	33502	23536
2022-04-05	13.75	25.66	8.93	25916	33843	21943
2022-04-06	13.406	25.4	8.68	25456	34352	20390
2022-04-07	12.967	25.075	8.85	24641	34329	19290
2022-04-08	12.756	24.775	9.24	24466	34225	19047
2022-04-11	12.583	24.57	9.13	24441	34229	18869
2022-04-12	12.4	24.54	9.01	25391	34734	19375
2022-04-13	12.383	24.365	9.21	26541	35438	20651
2022-04-14	12.472	24.5	9.82	27072	35791	21880
2022-04-19	12.361	24.43	8.91	28495	37386	24051
2022-04-20	12.372	24.55	9.12	27141	35902	23299
2022-04-21	13.05	25.42	9.97	26591	35779	23231
2022-04-22	13.328	26.04	10.74	26166	35676	22939
2022-04-25	13.572	26.43	11.25	25791	35496	22815
2022-04-26	13.75	26.435	11.89	25396	35280	22436
2022-04-27	13.811	26.375	12.25	25366	35321	22051
2022-04-28	13.767	25.74	12.01	25726	35661	21731
2022-04-29	13.739	25.47	11.96	26031	35966	21553
2022-05-03	13.944	25.675	12	26526	36197	21316
2022-05-04	14.611	26.975	12.09	27216	36666	21537
2022-05-05	15.644	29.75	12.91	27991	37170	22308
2022-05-06	16	30.425	13.21	28716	37761	22840
2022-05-09	16.789	32.5	13.24	29196	38138	23586
2022-05-10	17.206	33.725	14.05	29486	38579	24556
2022-05-11	17.656	34.45	14.52	29646	39066	25570
2022-05-12	17.939	34.74	15.21	29501	39061	25986
2022-05-13	18.033	34.64	15.08	29221	38920	26139
2022-05-16	18.033	34.515	15.06	28416	38425	26131
2022-05-17	18.078	34.875	15.16	28016	38556	26563
2022-05-18	18.494	36.75	15.74	28541	39184	27619
2022-05-19	18.778	37.675	15.57	28891	39284	28104
2022-05-20	18.994	38.175	15.01	28916	39279	28334
2022-05-23	19.017	38.325	15.34	28591	38943	28549
2022-05-24	18.506	37.34	14.41	27891	38356	28219
2022-05-25	17.744	36.517	14.03	26841	37456	27291
2022-05-26	16.639	35.3	13.09	26299	36756	26284
2022-05-27	15.694	31.675	11.74	25691	35938	25167
2022-05-30	15.172	30.85	11.55	24886	35225	23619
2022-05-31	15.306	31.56	12.55	24196	34562	22656
2022-06-01	15.511	32.611	13.64	23406	33879	22653
2022-06-06	15.511	32.778	12.97	23149	33636	22613
2022-06-07	15.422	32.375	12.91	22541	33038	22457
2022-06-08	15.117	31.825	12.37	21206	32302	21966
2022-06-09	14.894	31.515	12.35	20076	31684	21341
2022-06-10	14.972	31.37	12.5	19616	31252	20973
2022-06-13	14.539	31.07	12.24	19299	30839	20762
2022-06-14	14.672	31.175	12.42	19886	31143	20817
2022-06-15	15.417	31.95	12.59	20691	31820	21602
2022-06-16	15.469	32.417	12.8	22126	32566	22181
2022-06-17	16.281	33.15	13.49	23487	33238	22576
2022-06-20	16.375	33.083	13.41	23841	33375	22471
2022-06-21	16.143	31.956	11.82	23976	33438	21979
2022-06-22	15.588	30.044	11.25	23766	33138	21396
2022-06-23	15.575	29.839	12.06	23272	31891	20806
2022-06-24	15.625	29.911	11.78	22916	31352	20445
2022-06-27	15.638	29.533	11.65	22541	30747	20028
2022-06-28	15.363	28.867	11.06	21731	30025	19351
2022-06-29	15.213	29.611	11.19	21291	29556	18802
2022-06-30	15.494	30.506	11.82	21081	29429	18465
2022-07-01	15.5	30.4	11.54	21016	29411	18316
2022-07-04	15.4	30.261	10.8	20881	29320	18324
2022-07-05	15.244	29.733	10.52	20766	29084	18072
2022-07-06	15.106	29.461	10.43	20111	28566	17504
2022-07-07	15.219	29.933	11.44	18866	27875	17044
2022-07-08	15.275	30.133	11.39	17986	27506	16723
2022-07-11	15.325	30.272	11.39	17481	27006	16420
2022-07-12	15.344	30.4	10.27	16766	26393	15898
2022-07-13	15.394	30.728	10.59	15951	25529	15276
2022-07-14	15.444	31.211	10.68	15306	24547	14448
2022-07-15	16.1	32.111	10.92	15061	24229	14089
2022-07-18	16.313	32.483	11.07	15006	24134	13897
2022-07-19	16.331	32.406	10.86	15206	24093	14056
2022-07-20	15.919	31.472	10.72	16151	25025	14694
2022-07-21	15.681	30.95	10.96	17006	25888	15244
2022-07-22	15.506	30.783	11.17	17636	26352	15494
2022-07-25	15.319	29.728	10.72	17886	26461	15502
2022-07-26	14.994	28.933	10.29	18011	26570	15258
2022-07-27	14.688	28.261	10.24	18261	26752	14907
2022-07-28	14.181	26.972	9.8	18286	26716	14687
2022-07-29	13.65	25.95	9.75	18296	26529	14484
2022-08-01	13.506	25.583	9.76	18294	26416	14335
2022-08-02	13.331	25.267	9.5	18051	26220	14290
2022-08-03	12.875	24.283	8.55	17871	26052	14213
2022-08-04	11.431	22.45	7.78	17826	25861	14138
2022-08-05	10.994	22.111	7.87	17736	25788	14048
2022-08-08	10.856	21.95	8.22	17616	25643	14038
2022-08-09	10.913	21.9	8.31	17221	25447	13986
2022-08-10	11.063	21.978	8.85	17261	25438	13933
2022-08-11	10.931	21.717	8.61	17311	25293	13873
2022-08-12	10.694	20.767	8.09	16846	25011	13821
2022-08-15	10.319	20.306	7.56	16366	24633	13792
2022-08-16	9.863	20.044	7.77	15756	24284	13741
2022-08-17	9.713	19.889	8.19	15071	23597	13696
2022-08-18	9.306	19.039	7.66	14321	22938	13396
2022-08-19	8.875	18.828	7.6	13391	22202	12966
2022-08-22	8.8	18.917	7.95	12766	21666	12658
2022-08-23	8.913	19.278	8.36	11426	20988	12381
2022-08-24	8.788	19	7.95	10166	19947	12067
2022-08-25	8.494	18.161	7.57	9386	18602	11808
2022-08-26	8.369	17.844	7.63	8535	17706	11602
2022-08-30	8.206	17.744	7.78	7811	16216	11173
2022-08-31	8.125	17.761	7.79	7291	15302	10821
2022-09-01	8.294	18.556	8.3	7391	15175	10916
2022-09-02	8.531	19.667	8.89	7721	15643	11271
2022-09-05	8.606	19.928	8.81	8236	16088	11729
2022-09-06	8.519	19.572	8.06	8821	16566	12632
2022-09-07	8.406	19.283	7.74	10166	18384	14001
2022-09-08	8.4	18.85	7.79	12241	20238	15644
2022-09-09	8.431	18.813	7.76	13171	21111	16903
2022-09-12	8.463	18.944	8.13	13656	21879	17375
2022-09-13	8.869	20.106	8.97	14216	23547	18780
2022-09-14	10	22.139	9.88	14326	24029	19901
2022-09-15	10.525	22.306	9.79	13951	23279	19684
2022-09-16	10.431	21.917	8.85	13091	22261	18910
2022-09-20	11.244	23.711	10.35	13241	22556	19356
2022-09-21	11.35	23.622	10.19	13141	22552	19578
2022-09-22	11.263	23.078	9.42	13286	22611	18971
2022-09-23	11.45	23.717	10.24	13651	22861	18412
2022-09-26	11.494	23.689	9.95	13791	23025	18040
2022-09-27	11.651	23.509	9.41	14376	23906	17275
2022-09-28	11.544	23.217	8.91	15216	24929	16593
2022-09-29	11.488	22.861	8.36	16466	25897	15798
2022-09-30	11.438	22.811	8.04	16966	26420	15312
2022-10-03	11.5	23.106	8.36	17061	26484	15048
2022-10-04	11.8	23.517	8.82	17596	27256	14958
2022-10-05	12.65	24.344	9.59	18761	28666	15696
2022-10-06	12.775	24.539	9.05	18931	28793	16094
2022-10-07	12.813	24.667	9.06	18856	28693	16304
2022-10-10	12.738	24.4	9.32	18666	28502	16428
2022-10-11	12.5	23.667	9.5	18136	27643	16517
2022-10-12	12.375	23.928	9.26	17431	26571	16506
2022-10-13	12.25	23.361	9.03	16936	25588	16199
2022-10-14	12.256	23.233	9.25	17016	25629	16044
2022-10-17	12.238	22.944	9.33	17211	25866	16194
2022-10-18	12.419	22.789	9.42	17646	26197	17130
2022-10-19	12.45	22.394	9.12	18151	26643	17535
2022-10-20	12.369	21.367	9.11	18201	26697	17725
2022-10-21	12.325	21.128	9.47	18176	26525	17681
2022-10-24	12.331	21.061	9.42	17806	26111	17517
2022-10-25	12.288	20.939	9.01	17301	25675	17325
2022-10-26	12.194	20.661	8.93	16701	25029	16767
2022-10-27	11.988	20.194	8.68	15606	24102	15854
2022-10-28	11.838	19.95	8.64	14591	23311	15148
2022-10-31	11.65	19.65	8.54	13701	22579	14611
2022-11-01	11.2	19.311	8.26	13026	21970	14245
2022-11-02	10.963	19.183	8.06	13915	23127	15476
2022-11-03	10.575	19.328	7.91	12591	21243	14249
2022-11-04	10.563	19.594	8.06	12466	20938	14321
2022-11-07	10.588	19.861	8.12	12261	20511	14345
2022-11-08	10.756	20.322	8.34	11861	19997	14171
2022-11-09	10.919	20.572	9.03	11566	19584	13837
2022-11-10	10.931	20.194	9.23	11306	19252	13536
2022-11-11	10.738	19.761	8.83	11596	19784	13419
2022-11-14	10.663	19.683	8.62	12121	20511	13404
2022-11-15	10.556	19.35	8.52	12356	20761	13175
2022-11-16	10.525	18.933	8.38	12686	21202	12793
2022-11-17	10.238	17.994	7.95	12521	20947	12115
2022-11-18	10.181	17.789	7.83	12091	20438	11573
2022-11-21	10.019	17.75	7.67	11751	20002	11067
2022-11-22	9.694	17.25	7.57	11456	19620	10359
2022-11-23	9.838	17.444	7.69	11621	19820	9616
2022-11-24	10.094	18.167	8.25	12051	20170	9281
2022-11-25	10.45	19.006	8.98	12661	20511	9055
2022-11-28	10.463	19.294	9.13	13101	20725	9019
2022-11-29	10.406	19.139	8.5	13556	21020	9262
2022-11-30	10.519	19.683	8.65	14001	21511	9691
2022-12-01	10.488	19.65	8.34	14326	21743	10046
2022-12-02	10.388	19.567	8.13	14471	21820	10194
2022-12-05	10.344	19.328	8.2	14726	21938	10376
2022-12-06	10.4	19.161	8.44	14846	22179	10494
2022-12-07	10.4	19.194	8.78	14961	22197	10446
2022-12-08	10.375	19.05	8.85	15336	22193	10286
2022-12-09	10.394	19.1	8.83	15641	22202	10155
2022-12-12	10.363	18.906	8.34	15671	22052	10024
2022-12-13	10.488	18.75	8.1	15696	22184	9930
2022-12-14	10.7	19.533	7.99	16346	22825	9766
2022-12-15	11.268	20.806	8.66	17241	23166	9656
2022-12-16	11.456	21.278	8.63	17446	23270	9505
2022-12-19	11.538	21.4	8.1	17431	23256	9421
2022-12-20	12.119	22.194	8.19	16911	22956	9341
2022-12-21	12.531	23.222	9.1	16541	22570	9245
2022-12-22	12.294	22.194	8.48	15916	22079	9099
2022-12-23	11.625	20.072	8.32	15286	21706	8975
2023-01-03	10.75	18.961	7.43	13916	20661	8362
2023-01-04	10.444	18.544	7.17	13271	20043	7888
2023-01-05	10.288	18.456	7.21	12736	19729	7350
2023-01-06	10.05	18.344	7.14	12196	19376	7073
2023-01-09	10.125	18.906	7.4	11436	19097	6743
2023-01-10	9.95	18.583	7.11	10436	18516	6391
2023-01-11	9.831	18.028	6.99	9351	17970	6054
2023-01-12	9.269	17.789	7.1	8601	17461	5691
2023-01-13	8.944	17.708	7.18	8121	17056	5461
2023-01-16	8.888	17.828	7.48	7861	16788	5406
2023-01-17	8.806	17.928	7.19	7526	16616	5629
2023-01-18	8.606	17.767	6.9	7126	16711	5792
2023-01-19	8.344	17.3	6.71	7001	16784	6010
2023-01-20	8.188	16.972	6.65	6776	16761	6148
2023-01-23	8.1	16.838	6.65	6631	16570	6153
2023-01-24	8.025	16.75	6.64	6466	16306	6157
2023-01-25	7.975	16.739	6.45	6406	16379	6232
2023-01-26	7.888	16.689	6.28	6406	16579	6358
2023-01-27	7.831	16.883	6.3	6416	16638	6535
2023-01-30	7.881	16.811	6.37	6451	16679	6747
2023-01-31	7.819	16.75	6.36	6321	16534	6986
2023-02-01	7.369	16.622	6.33	5956	16211	7301
2023-02-02	7.094	16.193	6.39	5341	15647	7473
2023-02-03	6.969	16.06	6.38	4816	14984	7363
2023-02-06	6.813	16	6.32	4551	14420	7187
2023-02-07	6.788	16.417	6.26	4156	13829	6925
2023-02-08	6.769	16.567	6.27	3856	13502	6876
2023-02-09	6.756	16.611	6.02	3741	13466	6855
2023-02-10	6.788	16.683	6.2	3641	13352	6841
2023-02-13	6.869	16.683	6.33	3546	13275	6796
2023-02-14	6.806	16.428	6.31	3379	13129	6652
2023-02-15	6.675	16.3	6.17	3246	13052	6483
2023-02-16	6.563	16.172	6.08	3211	12929	6355
2023-02-17	6.519	16.111	6.06	3186	12870	6291
2023-02-20	6.5	16.05	6.12	3174	12852	6260
2023-02-21	6.525	16.072	6.13	3409	13075	6587
2023-02-22	6.525	16.3	6.3	4691	14125	7323
2023-02-23	6.694	16.889	6.81	6866	16920	8610
2023-02-24	6.806	17.067	6.83	8016	18056	9331
2023-02-27	6.969	17.122	7.07	8599	18400	9831
2023-02-28	7.113	17.144	7.07	9241	18947	11048
2023-03-01	7.569	17.825	7.45	9941	19575	12380
2023-03-02	7.931	18.122	7.38	10591	19884	12805
2023-03-03	8.475	18.75	7.75	10806	19943	12979
2023-03-06	8.781	19.033	8.09	10926	19984	13156
2023-03-07	8.988	19.344	8.06	10936	19947	13288
2023-03-08	9.075	19.367	8.07	10881	20002	13638
2023-03-09	9.306	19.656	8.27	10831	20279	14318
2023-03-10	9.488	19.872	8.38	10941	20447	14825
2023-03-13	9.65	20.156	8.5	11191	20766	15081
2023-03-14	10.075	21.422	9.18	11736	21566	15537
2023-03-15	10.15	21.38	9.08	12211	21988	15629
2023-03-16	9.969	20.694	8.63	12136	21934	15251
2023-03-17	9.919	20.589	8.76	12059	21788	14906
2023-03-20	9.85	20.622	9.1	11856	21556	14550
2023-03-21	9.744	20.206	8.85	11576	21256	13957
2023-03-22	9.45	19.556	8.55	11161	20868	13402
2023-03-23	9.663	20.178	8.93	10961	20620	13080
2023-03-24	9.713	20.45	8.85	10861	20470	12878
2023-03-27	9.631	20.233	8.41	10754	20343	12802
2023-03-28	9.431	20.01	7.84	10641	20252	12690
2023-03-29	9.494	20.833	7.82	10671	20411	12755
2023-03-30	9.419	20.883	7.89	10791	20716	12955
2023-03-31	9.306	21	7.9	10876	20906	12996
2023-04-03	9.406	21.511	8.18	11256	21688	13023
2023-04-04	9.781	22.222	8.88	12096	22831	13156
2023-04-05	10.156	22.706	8.77	13416	24279	13470
2023-04-06	10.581	22.822	8.59	13949	24976	13602
2023-04-11	10.381	22.222	7.99	14111	25056	13502
2023-04-12	10.281	21.9	8.06	13756	24711	13248
2023-04-13	10.394	22.028	8.53	13246	24120	12873
2023-04-14	10.381	22.15	8.18	12851	23546	12609
2023-04-17	10.331	21.911	8.09	12596	23416	12439
2023-04-18	10.119	21.567	7.72	12226	23116	12198
2023-04-19	10.056	21.183	7.71	12301	23152	12246
2023-04-20	10.094	21.389	8.07	12541	23338	12346
2023-04-21	10.275	21.7	8.68	12716	23502	12467
2023-04-24	10.275	21.678	8.48	12601	23418	12496
2023-04-25	10.306	21.756	8.33	12241	23093	12440
2023-04-26	10.531	22.117	8.54	11961	22747	12236
2023-04-27	10.813	22.65	9.1	11591	22461	12019
2023-04-28	10.894	22.728	9.04	11386	22056	11771
2023-05-02	10.85	22.661	8.89	11151	21756	11587
2023-05-03	10.869	22.511	8.76	10986	21493	11355
2023-05-04	10.831	22.344	8.72	10671	21406	11080
2023-05-05	10.844	22.319	8.91	10491	21252	10948
2023-05-09	11.063	22.444	9.44	10546	21143	10836
2023-05-10	11.181	22.556	9.44	10531	21097	10719
2023-05-11	11.05	22.4	9.18	10321	20915	10356
2023-05-12	10.378	22.194	8.95	10011	20566	9931
2023-05-15	10.506	21.856	8.86	9766	20220	9484
2023-05-16	10.325	21.411	8.73	9346	19543	9005
2023-05-17	10.05	21.161	8.8	8810	18781	8543
2023-05-18	10.019	21.033	8.84	8516	18386	8286
2023-05-19	9.944	20.794	8.81	8376	18097	8108
2023-05-22	9.85	20.656	8.75	8306	17979	8052
2023-05-23	9.681	20.611	8.85	8181	17861	7996
2023-05-24	9.481	20.35	8.64	7956	17670	7752
2023-05-25	9.206	19.972	8.27	7481	17311	7523
2023-05-26	8.919	19.489	8.36	7201	17079	7331
2023-05-30	8.688	19.317	8	6896	16688	7163
2023-05-31	8.181	18.567	7.42	6431	16156	6986
2023-06-01	7.975	18.072	7.55	6251	15884	6960
2023-06-02	7.919	18.083	7.57	6251	15806	6986
2023-06-05	7.919	18.278	8	6391	15986	7189
2023-06-06	8.075	19.175	8.74	6716	16429	7766
2023-06-07	8.05	19.272	8.55	6916	16802	8146
2023-06-08	8.188	19.522	8.66	6966	16934	8344
2023-06-09	8.275	19.7	8.74	7016	17034	8344
2023-06-12	8.319	19.861	8.64	7016	16984	8356
2023-06-13	8.481	20.05	8.54	6961	16961	8486
2023-06-14	8.669	20.378	8.52	6921	16984	8690
2023-06-15	8.775	20.461	8.38	6981	17075	8966
2023-06-16	8.756	20.389	8.13	6991	17111	9196
2023-06-19	8.769	20.322	8.06	6986	17125	9291
2023-06-20	8.913	20.422	7.9	6848	16976	9256
2023-06-21	9.219	20.822	8.11	6781	16788	8988
2023-06-22	9.781	21.611	8.51	6681	16543	8752
2023-06-23	9.869	21.733	8.8	6564	16338	8596
2023-06-26	9.9	21.694	8.65	6399	16075	8487
2023-06-27	9.75	21.122	8.16	6149	15747	8321
2023-06-28	9.531	20.511	8.21	5886	15466	8096
2023-06-29	9.344	20.483	8.35	5721	15320	7990
2023-06-30	9.338	20.711	8.31	5631	15270	7821
2023-07-03	9.25	20.767	8.19	5561	15188	7677
2023-07-04	9.113	20.506	8.15	5371	15038	7405
2023-07-05	8.813	20.056	7.96	5281	14938	7081
2023-07-06	8.613	19.967	8.05	5351	15038	6832
2023-07-07	8.594	20.033	8.07	5561	15302	6717
2023-07-10	8.594	19.85	8.31	5691	15497	6706
2023-07-11	8.581	19.739	8.1	6161	16056	6592
2023-07-12	8.744	19.894	8.11	7276	17006	6511
2023-07-13	8.606	20.067	7.98	7696	17284	6479
2023-07-14	8.538	19.978	7.82	7806	17341	6340
2023-07-17	8.413	19.689	7.75	7826	17314	6240
2023-07-18	8.263	19.528	7.63	7470	16820	6057
2023-07-19	8.088	19.306	7.5	6591	15911	5742
2023-07-20	7.788	19.078	7.43	5881	15216	5502
2023-07-21	7.694	19.117	7.67	5601	14866	5369
2023-07-24	7.625	19.128	7.65	5451	14663	5223
2023-07-25	7.656	19.106	7.55	5326	14475	4990
2023-07-26	8.388	19.383	7.66	5736	14720	4983
2023-07-27	8.506	19.572	7.7	6416	15279	5068
2023-07-28	8.619	19.639	7.75	6676	15593	5131
2023-07-31	8.688	19.85	8.04	6926	15875	5244
2023-08-01	8.825	20.156	8.26	7301	16516	5523
2023-08-02	8.744	20.089	8.05	8096	17506	5775
2023-08-03	8.663	20.078	8.28	8666	18029	5949
2023-08-04	8.731	20.389	8.3	9196	18326	6059
2023-08-07	8.719	20.472	8.53	9521	18543	6338
2023-08-08	8.719	20.494	8.38	9951	18941	6894
2023-08-09	8.719	20.4	8.32	10471	19320	7227
2023-08-10	8.656	20.328	8.05	11331	19788	7696
2023-08-11	8.494	20.3	7.74	11936	20220	8148
2023-08-14	8.481	20.289	7.72	12266	20544	8451
2023-08-15	8.544	20.85	7.6	12760	21000	8848
2023-08-16	8.719	21.544	8.1	13556	21697	9336
2023-08-17	8.713	21.444	7.98	14066	22175	9473
2023-08-18	8.606	21.228	7.84	14526	22411	9548
2023-08-21	8.525	20.867	7.74	14616	22520	9440
2023-08-22	8.288	20.25	7.73	14526	22502	9056
2023-08-23	8.038	19.856	7.54	14111	22152	8656
2023-08-24	7.838	19.272	7.29	13751	21820	8445
2023-08-25	7.738	19.072	7.39	13436	21588	8416
2023-08-29	7.738	19.133	7.7	13503	21920	8931
2023-08-30	7.675	18.989	7.51	13493	21875	9365
2023-08-31	7.594	18.778	7.67	12991	21429	9540
2023-09-01	7.444	18.672	7.67	12536	20988	9568
2023-09-04	7.469	18.822	7.95	12321	20756	9965
2023-09-05	7.119	18.939	7.79	12001	20697	10508
2023-09-06	7.094	18.811	7.88	11706	20675	10661
2023-09-07	7.319	18.95	8.27	11696	20734	11065
2023-09-08	7.488	19.483	8.26	11896	21138	11315
2023-09-11	7.55	19.683	8.3	12106	21620	11516
2023-09-12	7.594	19.822	8.26	12541	22725	12087
2023-09-13	7.738	20.067	8.36	13066	23493	12485
2023-09-14	8.031	20.206	8.56	13186	23779	12723
2023-09-15	8.338	20.472	8.85	13301	23875	12871
2023-09-18	8.638	20.867	9.2	13406	23984	12948
2023-09-19	9.138	21.633	9.65	13796	24225	13091
2023-09-20	9.469	22.383	9.47	14116	24170	13163
2023-09-21	9.438	22.117	9.02	14216	24011	12986
2023-09-22	9.538	22.372	9.5	14336	23856	12692
2023-09-25	9.644	22.556	9.69	14731	23952	12396
2023-09-26	10.038	23.967	10.22	15181	24288	12106
2023-09-27	11.225	24.128	10.35	15956	24470	11848
2023-09-28	11.775	23.338	9.92	16226	24529	11621
2023-09-29	11.794	23.331	9.87	16331	24529	11432
2023-10-02	12.074	23.7	10.43	16256	24249	11289
2023-10-03	12.544	24.256	10.76	15941	24084	11075
2023-10-04	12.656	24.322	10.56	15491	23629	10951
2023-10-05	12.856	24.767	10.66	14981	23131	10840
2023-10-06	13.556	26.378	11.16	14646	22661	10823
2023-10-09	13.825	26.644	11.3	14511	22588	11288
2023-10-10	13.694	26.178	11.01	14386	22411	11940
2023-10-11	13.794	25.783	10.5	14091	22179	12286
2023-10-12	13.7	25.589	10.45	13621	21761	12334
2023-10-13	13.681	25.733	10.41	13291	21497	12123
2023-10-16	13.863	25.911	10.67	13161	21370	11962
2023-10-17	14.244	26.444	11.03	13736	21447	11853
2023-10-18	14.513	26.811	11.22	15466	21793	11704
2023-10-19	14.381	26.4	10.78	15946	21947	11596
2023-10-20	14.281	25.772	10.7	16041	22052	11504
2023-10-23	14.119	25.317	10.66	16054	22069	11530
2023-10-24	13.85	24.633	10.36	15956	22079	11661
2023-10-25	13.406	23.778	9.75	15656	21993	11696
2023-10-26	11.95	22.806	8.92	14986	21704	11584
2023-10-27	11.375	21.428	8.55	14536	21447	11423
2023-10-30	11.05	20.806	8.49	14081	21220	11167
2023-10-31	11.025	20.839	8.48	13471	20834	10936
2023-11-01	10.85	20.539	8.18	12996	20484	10715
2023-11-02	10.725	20.156	8.03	12856	20313	10523
2023-11-03	10.781	20.833	8.57	12906	20416	10348
2023-11-06	11.119	21.311	9.48	13056	20547	10273
2023-11-07	11.206	21.333	9.9	13231	20679	10196
2023-11-08	11.094	21.05	9.37	13506	20829	10123
2023-11-09	11.238	21.583	9.89	14071	21070	10198
2023-11-10	11.406	21.989	10	14691	21270	10365
2023-11-13	11.513	22.017	9.99	15026	21447	10470
2023-11-14	11.488	21.911	9.95	16356	21927	10852
2023-11-15	11.456	21.928	10.37	18066	22538	11454
2023-11-16	11.475	22.506	10.67	20216	23306	12086
2023-11-17	11.525	22.589	10.22	21691	24556	12402
2023-11-20	11.45	22.278	9.97	22386	25556	12519
2023-11-21	11.263	21.789	9.67	23366	26506	12762
2023-11-22	11.113	21.572	9.16	24141	27075	13041
2023-11-23	11.519	23.833	9.68	24431	27606	13397
2023-11-24	12.894	26.433	11.02	24916	27984	13752
2023-11-27	14.213	26.972	11.78	25146	28284	14315
2023-11-28	15.038	26.956	11.2	25181	28338	14592
2023-11-29	16.581	29.028	12.28	25396	28561	14944
2023-11-30	18.063	31.628	13.05	26746	29734	15396
2023-12-01	20.688	34.444	13.11	28941	31320	15940
2023-12-04	21.375	35.022	13.75	30336	32556	16623
2023-12-05	20.438	32.167	12.75	30086	32525	16492
2023-12-06	19.188	29.417	11.74	28466	30870	15798
2023-12-07	16.094	27.561	10.45	27191	28661	15015
2023-12-08	16.194	28.361	11.47	25683	27011	14259
2023-12-11	16.225	28.583	12.93	24441	26256	13781
2023-12-12	16.5	28.417	14.47	23056	25597	13346
2023-12-13	15.919	26.889	13.69	21691	25188	13071
2023-12-14	15.363	24.861	14.89	20586	24970	12781
2023-12-15	15.181	24.506	14.89	20211	25075	12561
2023-12-18	15.056	24.389	14.3	20236	25306	12481
2023-12-19	14.813	24.061	13.67	20376	25711	12427
2023-12-20	14.613	23.861	12.5	20321	26097	12382
2023-12-21	14.363	23.856	11.64	20159	26288	12321
2023-12-22	14.656	24.989	11.19	19926	26434	12246
